# Supplementary material for: Microbial modulation of host body composition and plasma metabolic profile
Source: Sci Rep. 2020 Apr 16;10:6545. doi: 10.1038/s41598-020-63214-1 (PMC7162933; doi:10.1038/s41598-020-63214-1)
Supplement: Supplementary file 2 — Supplemental Tables. [file 41598_2020_63214_MOESM2_ESM.xlsx]

## Sheet: Title page
Supplemental information - Supplemental Tables
Manuscript title: Microbial modulation of host body composition and plasma metabolic profile
Authors: M. Nazmul Huda, Jason H. Winnike, Jocelyn M. Crowell, Annalouise O’Connor,
and Brian J. Bennett

## Sheet: Supplemental Table 1
Supplemental Table 1: Differentially taxa abundance at 4 wk post fecal micrbioal transplantation between mice received C57BL/6J or WSB/EiJ fecal microbiota determined at family, genera, and amplicon sequence variance (ASV) levels
Feature identifiera	Familyb	Genusb	Wc	FMT-B6			FMT-WSB
				Median (25th, 75th)	Range		Median (25th, 75th)	Range
Family
274a9dbce84cab67bbf98bbd996ae61a	c_Bacilli_o_f_g_		23	459 (295, 882)	147 - 5327		68 (36, 107)	22 - 976
b7e39d297eeb509ab88cce440a36a83b	f_Akkermansiaceae		25	25198 (9172, 30620)	3 - 31564		6 (4, 7)	0 - 27
c5d7b8624f86f1e6c7c74d62753a70c3	f_Lachnospiraceae		20	1935 (1395, 3422)	592 - 14289		14947 (13045, 18748)	11609 - 20877
efd8c0105efddba1192866904a26e07b	f_Ruminococcaceae		21	126 (78, 221)	39 - 632		1846 (1698, 2089)	1420 - 2913
Genus
274a9dbce84cab67bbf98bbd996ae61a	c_Bacilli_o_f_g_	c_Bacilli_o_f_g_	43	459 (295, 882)	147 - 5327		68 (36, 107)	22 - 976
30e43c08a14e7ad72858b1a7157fd01d	f_Ruminococcaceae	g_Ruminiclostridium 9	50	0 (0, 6)	0 - 87		201 (104, 295)	43 - 420
7e22b108e05287de71c88fb1d51ba45b	f_Lachnospiraceae	g_[Eubacterium] oxidoreducens group	43	0 (0, 0)	0 - 21		967 (176, 2020)	0 - 2993
b7e39d297eeb509ab88cce440a36a83b	f_Akkermansiaceae	g_Akkermansia	54	25198 (9172, 30620)	3 - 31564		6 (4, 7)	0 - 27
efd8c0105efddba1192866904a26e07b	f_Ruminococcaceae	f_Ruminococcaceae_g_	50	10 (0, 74)	0 - 264		1323 (1255, 1433)	749 - 1992
ASV
4311be6681becaa0f785e2979b29cee3	f_Clostridiaceae 1	g_Clostridium sensu stricto 1	279	0 (0, 0)	0 - 0		489 (334, 1012)	161 - 2904
b7e39d297eeb509ab88cce440a36a83b	f_Akkermansiaceae	g_Akkermansia	281	25194 (9155, 30610)	3 - 31564		6 (4, 7)	0 - 27
aFeature identities equal the MD5 hashes of the 16S rRNA gene sequences. bMaximum available taxonomic information till family or genus level. cW equals the number of ANCOM subhypotheses that have passed for each individual taxon, indicating that the ratios of that taxon’s relative abundance to the relative abundances of W other taxa were detected to be significantly different between two groups. …

## Sheet: Supplemental Table 2
Supplemental Table 2: Complet list of the differences of the metabolites between baseline and after 4wk of antibiotic treatment
Metabolite	Pre-ABX				After 4wk ABX microbial deplition			Fold change	Fold change-1	P	adj.P
	n	Mean ± SD	Median (25th, 75th)		n	Mean ± SD	Median (25th, 75th)
Pyruvic Acid	18	1.2 ± 0.301	1.16 (1.01, 1.33)		17	0.398 ± 0.0779	0.379 (0.326, 0.466)	0.331667	3.01508	2.91465e-09	6.17765e-07
Unknown_RI1058	18	0.675 ± 0.183	0.612 (0.539, 0.728)		17	0.259 ± 0.0401	0.268 (0.23, 0.291)	0.383704	2.60618	2.91465e-09	6.17765e-07
Unknown_RI406	18	3.13 ± 0.735	3.11 (2.64, 3.38)		17	1.3 ± 0.303	1.27 (1.13, 1.41)	0.415335	2.40769	4.08215e-09	6.17765e-07
Unknown_RI617a	18	1.22 ± 0.321	1.19 (1.04, 1.37)		17	0.626 ± 0.13	0.629 (0.528, 0.69)	0.513115	1.94888	5.86042e-09	6.65158e-07
C0	16	24.9 ± 3.15	24.5 (22.9, 26.2)		10	15.6 ± 0.855	15.5 (15.1, 15.9)	0.626506	1.59615	1.07e-08	6.90036e-07
Malic Acid	18	3.62 ± 0.841	3.55 (3.07, 4.05)		17	1.81 ± 0.329	1.77 (1.59, 2.02)	0.5	2	7.89419e-09	6.90036e-07
alpha-Ketobutyric Acid	18	0.285 ± 0.122	0.26 (0.209, 0.328)		17	1.07 ± 0.342	1.16 (0.766, 1.4)	3.75439	0.266355	9.37709e-09	6.90036e-07
Gluconic Acid	17	0.125 ± 0.0282	0.123 (0.106, 0.141)		16	0.0591 ± 0.0196	0.0605 (0.0397, 0.0738)	0.4728	2.11506	1.23174e-08	6.90036e-07
Palmitoleic Acid	18	4.82 ± 1.18	4.82 (3.83, 5.46)		16	13.9 ± 3.57	14 (12.8, 16.3)	2.88382	0.346763	1.36791e-08	6.90036e-07
Phosphorylethanolamine	18	0.982 ± 0.223	0.905 (0.82, 1.1)		17	0.551 ± 0.133	0.55 (0.445, 0.63)	0.5611	1.78221	1.72515e-08	7.83218e-07
2-Deoxyinosose	14	0.636 ± 0.101	0.595 (0.579, 0.67)		16	0.376 ± 0.063	0.358 (0.332, 0.432)	0.591195	1.69149	6.07506e-08	2.50734e-06
Linolenic Acid	14	0.0352 ± 0.0184	0.0343 (0.0193, 0.0449)		17	0.1 ± 0.0246	0.109 (0.0754, 0.116)	2.84091	0.352	9.81697e-08	3.63767e-06
Pantothenic Acid	18	0.754 ± 0.162	0.747 (0.671, 0.8)		17	0.466 ± 0.0858	0.461 (0.42, 0.502)	0.618037	1.61803	1.04162e-07	3.63767e-06
Erucic Acid	16	0.2 ± 0.0418	0.202 (0.18, 0.211)		17	0.344 ± 0.0651	0.36 (0.314, 0.393)	1.72	0.581395	1.18468e-07	3.7211e-06
4-Hydroxyproline	18	1.25 ± 0.348	1.14 (1.05, 1.27)		17	0.689 ± 0.159	0.71 (0.63, 0.753)	0.5512	1.81422	1.26949e-07	3.7211e-06
Unknown_RI1672	17	0.241 ± 0.0555	0.242 (0.195, 0.271)		8	0.116 ± 0.0274	0.121 (0.103, 0.134)	0.481328	2.07759	1.3114e-07	3.7211e-06
Unknown_RI1570	18	0.194 ± 0.0622	0.198 (0.148, 0.22)		9	0.0597 ± 0.0207	0.0569 (0.0493, 0.0711)	0.307732	3.24958	1.82928e-07	4.88526e-06
Unknown_RI1761	18	0.368 ± 0.0979	0.341 (0.295, 0.447)		17	0.67 ± 0.153	0.662 (0.582, 0.797)	1.82065	0.549254	2.2094e-07	5.5726e-06
C3	16	0.319 ± 0.0588	0.315 (0.274, 0.356)		10	0.196 ± 0.0249	0.193 (0.183, 0.215)	0.61442	1.62755	2.53e-07	5.84183e-06
Unknown_RI878	18	10.6 ± 4.14	9.8 (8.14, 11.2)		17	3.88 ± 2.1	3.28 (2.74, 4.31)	0.366038	2.73196	2.57349e-07	5.84183e-06
gamma-Hydroxybutyric Acid	18	0.36 ± 0.108	0.368 (0.299, 0.383)		17	0.19 ± 0.0374	0.199 (0.157, 0.219)	0.527778	1.89474	2.89897e-07	6.26729e-06
2,2-Dihydroxyacetic Acid	18	0.688 ± 0.177	0.634 (0.583, 0.751)		17	0.423 ± 0.0771	0.412 (0.366, 0.47)	0.614826	1.62648	4.72999e-07	9.76097e-06
4-Hydroxyphenylpyruvic Acid	18	0.343 ± 0.199	0.269 (0.239, 0.312)		17	0.148 ± 0.0769	0.135 (0.107, 0.148)	0.431487	2.31757	7.40348e-07	1.46138e-05
Nicotinamide	18	0.167 ± 0.0527	0.163 (0.129, 0.207)		17	0.0818 ± 0.026	0.0854 (0.0703, 0.096)	0.48982	2.04156	9.78926e-07	1.8518e-05
Rhamnose	18	0.566 ± 0.0723	0.561 (0.522, 0.604)		17	0.423 ± 0.0693	0.411 (0.384, 0.462)	0.74735	1.33806	1.08292e-06	1.96658e-05
9-Tetradecenoic Acid	17	0.141 ± 0.0697	0.11 (0.104, 0.153)		16	0.371 ± 0.136	0.351 (0.295, 0.485)	2.63121	0.380054	1.34316e-06	2.34537e-05
Alpha-Ketoglutaric Acid	18	1.09 ± 0.212	1.14 (0.98, 1.21)		17	0.679 ± 0.164	0.691 (0.548, 0.787)	0.622936	1.6053	1.39672e-06	2.34855e-05
Unknown_RI861	18	0.755 ± 0.357	0.593 (0.553, 0.842)		17	0.365 ± 0.0959	0.345 (0.312, 0.401)	0.483444	2.06849	1.51023e-06	2.44874e-05
Hydroxyproline	18	1.22 ± 0.323	1.07 (1.03, 1.38)		17	0.741 ± 0.179	0.707 (0.64, 0.849)	0.607377	1.64642	2.09713e-06	3.19837e-05
Creatinine	18	3.64 ± 1.21	3.49 (2.83, 3.84)		17	1.98 ± 0.546	1.81 (1.67, 2.37)	0.543956	1.83838	2.11346e-06	3.19837e-05
Myristic Acid	18	5.59 ± 1.45	5.16 (4.42, 6.34)		17	10.1 ± 3.09	10.4 (8.31, 12.4)	1.8068	0.553465	2.89208e-06	4.23549e-05
Palmitic Acid	18	0.206 ± 0.0682	0.182 (0.159, 0.244)		17	0.351 ± 0.0799	0.356 (0.308, 0.404)	1.70388	0.586895	3.26396e-06	4.63074e-05
Citrulline	18	1.85 ± 0.36	1.76 (1.62, 1.96)		17	1.25 ± 0.272	1.25 (1.13, 1.48)	0.675676	1.48	3.7547e-06	5.16555e-05
Acetamide	18	0.331 ± 0.114	0.317 (0.289, 0.36)		16	0.177 ± 0.0255	0.178 (0.158, 0.189)	0.534743	1.87006	4.56093e-06	6.09018e-05
Propylene glycol	18	0.443 ± 0.241	0.367 (0.31, 0.401)		17	0.252 ± 0.0547	0.229 (0.209, 0.292)	0.568849	1.75794	6.91198e-06	8.96583e-05
Unknown_RI1082	18	1.36 ± 0.476	1.25 (1.08, 1.68)		17	2.54 ± 0.762	2.56 (2.14, 2.95)	1.86765	0.535433	8.95687e-06	0.000112956
Hypotaurine	18	0.735 ± 0.383	0.556 (0.503, 0.83)		17	0.429 ± 0.287	0.361 (0.322, 0.423)	0.583673	1.71329	1.30266e-05	0.00015984
Phenylpyruvic Acid	18	0.221 ± 0.085	0.202 (0.163, 0.234)		11	0.118 ± 0.0368	0.117 (0.0936, 0.144)	0.533937	1.87288	1.51546e-05	0.000181057
2-Hydroxyadipic Acid	18	0.114 ± 0.0421	0.0965 (0.0811, 0.153)		16	0.0656 ± 0.0152	0.0614 (0.0522, 0.0779)	0.575439	1.7378	1.89999e-05	0.000221178
3-Ureidopropionic Acid	18	0.104 ± 0.0598	0.0874 (0.0619, 0.111)		16	0.0548 ± 0.0341	0.0469 (0.0405, 0.0544)	0.526923	1.89781	2.12176e-05	0.00024082
3-Hydroxyisovaleric Acid	18	0.152 ± 0.0305	0.153 (0.129, 0.168)		17	0.111 ± 0.0196	0.113 (0.0989, 0.118)	0.730263	1.36937	2.17653e-05	0.000241011
Mannitol	18	0.81 ± 0.234	0.777 (0.71, 0.859)		17	0.496 ± 0.175	0.421 (0.334, 0.643)	0.612346	1.63306	2.54628e-05	0.000275241
5,8,11,14,17-Eicosapentaenoic Acid	18	0.4 ± 0.111	0.414 (0.312, 0.48)		16	0.647 ± 0.163	0.657 (0.58, 0.782)	1.6175	0.618238	2.64572e-05	0.000279338
Unknown_RI724	4	0.0336 ± 0.00975	0.038 (0.0332, 0.0384)		15	0.057 ± 0.0133	0.0534 (0.0487, 0.0606)	1.69643	0.589474	2.90675e-05	0.000298163
Unknown A	18	0.643 ± 0.146	0.636 (0.535, 0.758)		17	0.456 ± 0.0653	0.459 (0.403, 0.501)	0.709176	1.41009	2.95536e-05	0.000298163
Unknown_RI1944	18	7.74 ± 2.43	7.39 (6.5, 8.48)		17	4.39 ± 2.23	3.98 (2.53, 5.02)	0.567183	1.7631	3.33217e-05	0.00032887
Unknown_RI1961	17	0.0982 ± 0.0278	0.0942 (0.0785, 0.109)		17	0.0706 ± 0.0111	0.0718 (0.0624, 0.0771)	0.718941	1.39093	4.66475e-05	0.000450595
C5-OH (C3-DC-M)	16	0.0896 ± 0.00868	0.0877 (0.084, 0.0918)		10	0.073 ± 0.00798	0.0738 (0.0673, 0.0789)	0.814732	1.2274	6.31e-05	0.000569276
1-4-Butanediamine	18	0.586 ± 0.137	0.558 (0.499, 0.642)		17	0.383 ± 0.125	0.357 (0.292, 0.458)	0.653584	1.53003	6.3013e-05	0.000569276
Glucose 6-phosphate	18	1.7 ± 0.705	1.53 (1.27, 2.02)		6	0.729 ± 0.191	0.712 (0.659, 0.874)	0.428824	2.33196	6.30584e-05	0.000569276
Unknown_RI1533	18	0.961 ± 0.362	0.879 (0.724, 1.07)		17	0.586 ± 0.224	0.529 (0.475, 0.608)	0.609781	1.63993	6.39495e-05	0.000569276
Methylcysteine	17	0.0574 ± 0.0205	0.0649 (0.0442, 0.0706)		16	0.0292 ± 0.0101	0.029 (0.0241, 0.0362)	0.508711	1.96575	7.17519e-05	0.000626449
1-Deoxypentitol	18	0.138 ± 0.0393	0.126 (0.119, 0.148)		17	0.101 ± 0.0177	0.0987 (0.0884, 0.108)	0.731884	1.36634	7.71893e-05	0.000661207
Unknown_RI1950	18	2.22 ± 0.936	2.16 (1.87, 2.85)		16	0.963 ± 0.351	0.924 (0.718, 1.13)	0.433784	2.3053	0.000101006	0.0008492
Ethanolamine	18	5.31 ± 2.53	4.64 (3.9, 5.77)		16	3.22 ± 1.47	2.97 (2.73, 3.21)	0.606403	1.64907	0.000118174	0.000975473
pyrazine-2,5-diol	17	0.0877 ± 0.0411	0.0783 (0.0685, 0.111)		15	0.035 ± 0.00833	0.0339 (0.0317, 0.0381)	0.399088	2.50571	0.000122482	0.000992978
3-Amino-2-piperidone	18	0.159 ± 0.0486	0.141 (0.131, 0.188)		16	0.104 ± 0.0276	0.105 (0.0853, 0.126)	0.654088	1.52885	0.000133013	0.00105943
Arabitol	18	0.0776 ± 0.018	0.0735 (0.0657, 0.0884)		17	0.0598 ± 0.0108	0.0587 (0.0524, 0.0614)	0.770619	1.29766	0.000136157	0.00106578
PC ae C42:1	16	0.588 ± 0.164	0.628 (0.597, 0.669)		10	0.448 ± 0.114	0.474 (0.428, 0.516)	0.761905	1.3125	0.00015328	0.00117948
Cystine	18	1.19 ± 0.505	1.06 (0.889, 1.4)		17	0.611 ± 0.346	0.552 (0.31, 0.835)	0.513445	1.94763	0.000161557	0.00122245
Unknown_RI2600	18	4.35 ± 2.35	3.98 (2.89, 4.46)		17	7.25 ± 2.3	8.07 (5.04, 8.81)	1.66667	0.6	0.000182332	0.00135703
Unknown E	15	0.384 ± 0.105	0.353 (0.333, 0.435)		8	0.24 ± 0.0341	0.242 (0.208, 0.266)	0.625	1.6	0.000232118	0.0016997
PC ae C42:0	16	1.08 ± 0.194	1.13 (1.09, 1.18)		10	0.891 ± 0.12	0.939 (0.832, 0.974)	0.825	1.21212	0.000274873	0.00198083
Alanine	18	39 ± 8.32	37 (33.5, 44.5)		17	29.7 ± 5.55	28.9 (26.2, 33.7)	0.761538	1.31313	0.000305203	0.00216504
PC aa C38:5	16	33.8 ± 10.8	36.2 (33.3, 40.3)		10	26.8 ± 7.44	29.5 (27.3, 30.5)	0.792899	1.26119	0.000352584	0.00246266
5-Hydroxytryptophan	18	0.087 ± 0.0163	0.0867 (0.0713, 0.0976)		17	0.0682 ± 0.0101	0.0677 (0.058, 0.0748)	0.783908	1.27566	0.000447029	0.00307502
PC aa C36:5	16	7.21 ± 2.18	8.21 (6.99, 8.38)		10	5.78 ± 1.75	6.11 (5.75, 6.59)	0.801664	1.2474	0.000620965	0.00420773
Gln	16	688 ± 64.4	687 (646, 723)		10	596 ± 53.6	593 (571, 625)	0.866279	1.15436	0.000757724	0.00505892
PC aa C34:4	16	0.541 ± 0.134	0.577 (0.508, 0.623)		10	0.432 ± 0.108	0.46 (0.423, 0.489)	0.798521	1.25231	0.000823699	0.00533252
2,4-Dihydroxybutanoic Acid	18	0.819 ± 0.217	0.825 (0.663, 0.895)		17	1.08 ± 0.21	1.08 (0.95, 1.2)	1.31868	0.758333	0.000830364	0.00533252
11,14-Eicosadienoic Acid	4	0.281 ± 0.0467	0.287 (0.256, 0.312)		16	0.437 ± 0.103	0.432 (0.382, 0.51)	1.55516	0.643021	0.00083394	0.00533252
Threitol	18	0.308 ± 0.0931	0.29 (0.265, 0.326)		17	0.234 ± 0.037	0.235 (0.211, 0.252)	0.75974	1.31624	0.000850758	0.0053645
Unknown_RI1497	18	0.387 ± 0.0923	0.359 (0.32, 0.442)		17	0.494 ± 0.0847	0.483 (0.423, 0.555)	1.27649	0.783401	0.00107353	0.00667647
PC ae C40:0	16	18.6 ± 6.22	20.1 (19, 21.2)		10	14.4 ± 4.51	16.5 (13.1, 17)	0.774194	1.29167	0.00117567	0.00721292
PC aa C36:6	16	0.449 ± 0.129	0.49 (0.441, 0.51)		10	0.362 ± 0.102	0.39 (0.35, 0.408)	0.806236	1.24033	0.00145549	0.00863504
Unknown_RI1173	17	0.156 ± 0.0464	0.155 (0.129, 0.179)		17	0.21 ± 0.0432	0.209 (0.176, 0.24)	1.34615	0.742857	0.00146124	0.00863504
Unknown_RI1342	17	0.173 ± 0.0753	0.148 (0.135, 0.178)		17	0.255 ± 0.0869	0.254 (0.185, 0.317)	1.47399	0.678431	0.00146453	0.00863504
Guanidinosuccinic Acid	18	1.54 ± 0.47	1.51 (1.2, 1.87)		17	1.09 ± 0.253	1.12 (0.964, 1.32)	0.707792	1.41284	0.00160452	0.00925898
(Z)-3-hydroxydec-2-enedioic Acid	18	0.0955 ± 0.0546	0.0834 (0.0686, 0.102)		17	0.159 ± 0.0574	0.155 (0.133, 0.176)	1.66492	0.600629	0.00161114	0.00925898
PC aa C36:4	16	86.8 ± 19.1	93.9 (81.5, 96.9)		10	73.4 ± 16.4	78 (73.2, 79.8)	0.845622	1.18256	0.00184842	0.0103603
Unknown_RI371	18	0.0875 ± 0.0425	0.0769 (0.0611, 0.0893)		17	0.128 ± 0.0301	0.122 (0.111, 0.144)	1.46286	0.683594	0.00184536	0.0103603
Talofuranose	18	1.74 ± 1.06	1.38 (0.986, 2.51)		17	0.832 ± 0.205	0.818 (0.704, 0.94)	0.478161	2.09135	0.00195776	0.01071
Formamide	17	0.254 ± 0.0698	0.246 (0.228, 0.282)		14	0.188 ± 0.0311	0.183 (0.167, 0.213)	0.740157	1.35106	0.001958	0.01071
lysoPC a C18:2	16	81.5 ± 18.5	83.5 (80.1, 91.1)		10	106 ± 20.9	111 (99.2, 121)	1.30061	0.768868	0.00203244	0.0109476
Proline	18	0.397 ± 0.131	0.373 (0.34, 0.457)		16	0.296 ± 0.282	0.202 (0.178, 0.285)	0.745592	1.34122	0.00204965	0.0109476
Parabanic Acid, Dihydrouracil	18	0.0569 ± 0.0131	0.0564 (0.0478, 0.0643)		10	0.0446 ± 0.00615	0.0438 (0.0407, 0.0476)	0.783831	1.27578	0.00229201	0.0120997
Histidine	18	12 ± 3.42	11.1 (9.97, 13.3)		17	8.91 ± 2.47	9.29 (6.93, 10.1)	0.7425	1.3468	0.00242078	0.0126326
3-Phosphoglyceric Acid	18	2.49 ± 0.644	2.44 (2.15, 2.88)		17	3.31 ± 0.927	3.59 (3.21, 3.91)	1.32932	0.752266	0.00247477	0.0127676
N-Acetylglutamine	18	0.0559 ± 0.00688	0.0567 (0.0492, 0.0614)		14	0.0427 ± 0.0129	0.039 (0.0356, 0.0478)	0.763864	1.30913	0.00266975	0.0136187
Beta-alanine	17	0.111 ± 0.0257	0.104 (0.0964, 0.134)		13	0.082 ± 0.0224	0.0884 (0.0622, 0.0979)	0.738739	1.35366	0.00296555	0.0149595
Allantoin	17	3.76 ± 0.998	3.67 (3.12, 4.01)		16	2.82 ± 0.703	2.96 (2.26, 3.33)	0.75	1.33333	0.0030873	0.0154026
Propargyl alcohol	15	0.333 ± 0.129	0.329 (0.228, 0.402)		15	0.206 ± 0.074	0.216 (0.168, 0.228)	0.618619	1.6165	0.00312638	0.015428
Alpha-Hydroxyisobutyric Acid	18	0.929 ± 0.344	0.925 (0.774, 1.06)		17	1.31 ± 0.362	1.27 (1.21, 1.65)	1.41012	0.70916	0.0032296	0.015766
alpha-Aminoadipic Acid	18	3.14 ± 0.801	2.92 (2.66, 3.41)		17	2.44 ± 0.541	2.33 (2.02, 2.81)	0.77707	1.28689	0.00337709	0.0163106
PC ae C38:0	16	3.65 ± 1.12	3.96 (3.54, 4.23)		10	2.99 ± 0.883	3.31 (2.87, 3.47)	0.819178	1.22074	0.00367213	0.0175489
Unknown_RI694	18	0.718 ± 0.164	0.672 (0.612, 0.833)		16	0.575 ± 0.0942	0.551 (0.519, 0.622)	0.800836	1.2487	0.00377778	0.0178658
Sucrose	18	0.912 ± 1.56	0.411 (0.157, 0.678)		17	0.169 ± 0.0985	0.133 (0.0986, 0.177)	0.185307	5.39645	0.00435256	0.0203718
Unknown B	18	0.122 ± 0.0244	0.124 (0.104, 0.134)		15	0.0974 ± 0.0222	0.0961 (0.0796, 0.115)	0.798361	1.25257	0.00498554	0.0230963
Glucuronic Acid	18	0.794 ± 0.205	0.759 (0.638, 0.89)		17	0.626 ± 0.117	0.626 (0.565, 0.692)	0.788413	1.26837	0.00517412	0.0237278
Glyoxylic Acid	18	0.446 ± 0.119	0.418 (0.363, 0.503)		17	0.349 ± 0.0642	0.365 (0.314, 0.4)	0.782511	1.27794	0.00547694	0.0248653
lysoPC a C16:0	16	165 ± 26.9	172 (167, 177)		10	204 ± 38.5	217 (206, 222)	1.23636	0.808824	0.00584722	0.0262836
Glyceraldehyde	18	0.28 ± 0.0882	0.265 (0.224, 0.304)		17	0.445 ± 0.299	0.333 (0.298, 0.397)	1.58929	0.629213	0.00592955	0.0263923
Unknown_RI1644	12	0.228 ± 0.0431	0.218 (0.203, 0.238)		13	0.294 ± 0.0547	0.295 (0.274, 0.322)	1.28947	0.77551	0.00604491	0.0266446
Ornithine	18	0.551 ± 0.425	0.397 (0.362, 0.475)		17	0.638 ± 0.362	0.527 (0.478, 0.637)	1.15789	0.863636	0.00614708	0.0268344
Unknown_RI298	10	0.348 ± 0.122	0.373 (0.335, 0.416)		12	0.288 ± 0.0332	0.286 (0.272, 0.296)	0.827586	1.20833	0.00626331	0.0270814
Unknown_RI1735	13	0.194 ± 0.0526	0.178 (0.148, 0.241)		17	0.25 ± 0.051	0.229 (0.224, 0.285)	1.28866	0.776	0.00659319	0.0282388
Orn	16	67.3 ± 46.7	52.1 (48.6, 56.6)		10	82.7 ± 36.1	70.8 (68.3, 77.6)	1.22883	0.813785	0.00680082	0.0288558
PC aa C40:3	16	0.373 ± 0.0788	0.401 (0.364, 0.414)		10	0.319 ± 0.0621	0.339 (0.311, 0.355)	0.855228	1.16928	0.00779548	0.0324693
N-(2-hydroxyethyl)-iminodiacetic Acid	18	1.48 ± 0.4	1.42 (1.17, 1.64)		17	1.13 ± 0.363	1.02 (0.852, 1.31)	0.763514	1.30973	0.00778925	0.0324693
Pipecolic Acid	18	1.1 ± 0.324	1.08 (0.843, 1.26)		17	0.858 ± 0.158	0.881 (0.737, 0.955)	0.78	1.28205	0.00848267	0.034862
Unknown_RI1029	17	0.315 ± 0.0909	0.298 (0.239, 0.354)		17	0.246 ± 0.0549	0.24 (0.217, 0.263)	0.780952	1.28049	0.00852352	0.034862
Pro	16	107 ± 34.3	98.6 (95.2, 107)		10	84 ± 20.2	78.2 (74, 82)	0.785047	1.27381	0.00905754	0.0367154
C12:1	16	0.091 ± 0.00928	0.09 (0.0856, 0.0963)		10	0.108 ± 0.0179	0.106 (0.093, 0.115)	1.18681	0.842593	0.00917645	0.0368682
lysoPC a C17:0	16	2.06 ± 0.342	2.15 (2.06, 2.22)		10	2.56 ± 0.461	2.56 (2.44, 2.92)	1.24272	0.804688	0.00978971	0.0387383
Threonic Acid	18	0.297 ± 0.0795	0.299 (0.247, 0.317)		17	0.246 ± 0.0297	0.251 (0.222, 0.264)	0.828283	1.20732	0.00981255	0.0387383
PC aa C42:5	16	0.237 ± 0.0516	0.252 (0.24, 0.268)		10	0.207 ± 0.0468	0.208 (0.197, 0.236)	0.873418	1.14493	0.010208	0.0399521
Phe	16	53.8 ± 13.6	51.1 (48.4, 53.2)		10	46.6 ± 9.31	44.9 (43.2, 46)	0.866171	1.15451	0.0107762	0.0418155
Unknown_RI40	18	0.196 ± 0.0534	0.185 (0.164, 0.215)		17	0.159 ± 0.0268	0.165 (0.146, 0.177)	0.811224	1.2327	0.0112817	0.0434059
C3-DC (C4-OH)	16	0.0963 ± 0.0279	0.0902 (0.0792, 0.105)		10	0.0705 ± 0.0235	0.0678 (0.0607, 0.0795)	0.732087	1.36596	0.0123633	0.0471675
Phenylalanine	18	3.62 ± 1.16	3.46 (2.97, 3.65)		17	2.87 ± 0.625	2.96 (2.65, 3.22)	0.792818	1.26132	0.0128972	0.0487945
Boric Acid	18	0.0551 ± 0.0138	0.0521 (0.0473, 0.0575)		17	0.0671 ± 0.013	0.064 (0.0609, 0.0793)	1.21779	0.821162	0.0130759	0.0490617
C16-OH	16	0.0168 ± 0.00458	0.015 (0.0139, 0.0184)		10	0.0204 ± 0.0031	0.02 (0.0188, 0.0227)	1.21429	0.823529	0.0132362	0.0492561
His	16	77.1 ± 22.7	71 (66.2, 77.4)		10	66.3 ± 16.5	61.9 (60.3, 64.1)	0.859922	1.1629	0.0134838	0.0497695
PC aa C38:1	16	0.685 ± 0.192	0.688 (0.63, 0.814)		10	0.552 ± 0.134	0.577 (0.541, 0.627)	0.805839	1.24094	0.014177	0.0519061
PC aa C38:4	16	91.1 ± 27.9	98.8 (83.3, 108)		10	71.7 ± 19.5	74.4 (66.8, 81.7)	0.787047	1.27057	0.0145105	0.0524578
Valylglycine	14	0.0135 ± 0.00253	0.0138 (0.0121, 0.0145)		12	0.0112 ± 0.00204	0.0113 (0.0103, 0.0127)	0.82963	1.20536	0.0145588	0.0524578
Allantoic Acid	18	1.8 ± 6.58	0.254 (0.199, 0.281)		17	5.2 ± 15.4	0.149 (0.114, 0.2)	2.88889	0.346154	0.0150089	0.0536537
Succinic anhydride	15	0.0349 ± 0.00948	0.0381 (0.0276, 0.0418)		14	0.0428 ± 0.00798	0.045 (0.0405, 0.0467)	1.22636	0.815421	0.0152635	0.0541379
C5	16	0.113 ± 0.0255	0.108 (0.0988, 0.126)		10	0.139 ± 0.0286	0.134 (0.12, 0.161)	1.23009	0.81295	0.0169658	0.059709
Unknown_RI2352	7	0.484 ± 0.0999	0.482 (0.419, 0.543)		13	0.355 ± 0.107	0.378 (0.328, 0.42)	0.733471	1.36338	0.0181796	0.0634887
PC ae C40:1	16	3.13 ± 1.12	3.34 (3.08, 3.75)		10	2.72 ± 0.812	3.08 (2.65, 3.12)	0.86901	1.15074	0.0184702	0.0640112
PC ae C40:3	16	0.627 ± 0.127	0.66 (0.606, 0.704)		10	0.541 ± 0.105	0.558 (0.508, 0.613)	0.862839	1.15896	0.0206014	0.0708563
Unknown_RI374	18	13.4 ± 5.29	12.5 (10.3, 15.1)		17	10.2 ± 3.58	9.94 (7.83, 11.4)	0.761194	1.31373	0.0212123	0.072409
C5-M-DC	16	0.105 ± 0.0123	0.103 (0.0973, 0.109)		10	0.112 ± 0.00518	0.112 (0.109, 0.115)	1.06667	0.9375	0.0215799	0.0730815
PC ae C42:4	16	0.228 ± 0.0604	0.24 (0.222, 0.253)		10	0.195 ± 0.045	0.198 (0.189, 0.216)	0.855263	1.16923	0.0217313	0.0730815
PC aa C34:3	16	9.63 ± 2.47	9.98 (9.7, 11.1)		10	8.69 ± 2.41	9.42 (8.43, 9.72)	0.902388	1.10817	0.0235355	0.0781046
Asparagine	18	2.1 ± 0.873	1.88 (1.59, 2.21)		17	1.7 ± 0.549	1.57 (1.39, 1.78)	0.809524	1.23529	0.023569	0.0781046
PC ae C40:4	16	1.29 ± 0.23	1.34 (1.23, 1.42)		10	1.1 ± 0.185	1.13 (1.02, 1.22)	0.852713	1.17273	0.0238639	0.0785089
PC ae C40:2	16	0.656 ± 0.165	0.702 (0.627, 0.742)		10	0.584 ± 0.137	0.603 (0.588, 0.66)	0.890244	1.12329	0.025769	0.0840418
Ethylmalonic Acid	16	0.125 ± 0.0296	0.121 (0.102, 0.147)		15	0.103 ± 0.0109	0.104 (0.0978, 0.108)	0.824	1.21359	0.025916	0.0840418
4-Heptanol	10	0.115 ± 0.0237	0.11 (0.102, 0.117)		11	0.152 ± 0.0351	0.157 (0.131, 0.178)	1.32174	0.756579	0.0266173	0.0855219
Unknown_RI1916	18	1.69 ± 0.452	1.75 (1.52, 1.89)		17	2.06 ± 0.577	2.06 (1.83, 2.42)	1.21893	0.820388	0.0267491	0.0855219
Thymidine	15	0.316 ± 0.101	0.325 (0.268, 0.396)		16	0.396 ± 0.095	0.416 (0.379, 0.45)	1.25316	0.79798	0.0269744	0.085639
Carbonic Acid	16	0.527 ± 0.169	0.474 (0.448, 0.555)		17	0.608 ± 0.108	0.639 (0.559, 0.655)	1.1537	0.866776	0.0303825	0.0957891
Glutamine	18	80.2 ± 11.2	76.9 (70.7, 89.9)		17	71.7 ± 11.4	70.2 (65, 81.8)	0.894015	1.11855	0.0316773	0.0991827
3-Deoxypentitol	18	0.472 ± 0.13	0.48 (0.399, 0.55)		16	0.389 ± 0.0826	0.379 (0.333, 0.444)	0.824153	1.21337	0.0323845	0.100372
Unknown_RI2425	18	3.3 ± 0.79	3.26 (2.82, 3.66)		17	2.81 ± 0.365	2.83 (2.7, 2.96)	0.851515	1.17438	0.0324992	0.100372
PC aa C32:2	16	0.916 ± 0.201	0.991 (0.889, 1.01)		10	0.813 ± 0.2	0.867 (0.782, 0.904)	0.887555	1.12669	0.0328648	0.100815
lysoPC a C18:0	16	86.6 ± 21.4	92.5 (83.1, 96.8)		10	106 ± 26.4	111 (102, 121)	1.22402	0.816981	0.0338613	0.102559
PC ae C44:6	16	0.145 ± 0.0219	0.151 (0.14, 0.161)		10	0.128 ± 0.0168	0.127 (0.119, 0.137)	0.882759	1.13281	0.0338852	0.102559
Unknown_RI335	18	0.894 ± 0.253	0.808 (0.692, 1.04)		17	1.06 ± 0.186	1.06 (0.941, 1.15)	1.18568	0.843396	0.0368639	0.110836
C14:2	16	0.0252 ± 0.00327	0.0243 (0.0228, 0.0269)		10	0.0291 ± 0.00471	0.0282 (0.0267, 0.0331)	1.15476	0.865979	0.0371928	0.111089
2-Aminoadipic Acid	17	0.169 ± 0.0481	0.169 (0.15, 0.185)		16	0.141 ± 0.0421	0.13 (0.119, 0.159)	0.83432	1.19858	0.0386981	0.11483
Glucose	18	63 ± 8.75	63 (57.1, 68.7)		17	56.8 ± 8.4	55.8 (51.2, 62.4)	0.901587	1.10915	0.0395916	0.116718
PC ae C42:2	16	0.58 ± 0.197	0.627 (0.552, 0.686)		10	0.512 ± 0.143	0.554 (0.502, 0.594)	0.882759	1.13281	0.0408299	0.119592
(Z)-4-hydroxy-6-oxooct-4-enoic Acid	18	0.222 ± 0.0466	0.211 (0.186, 0.264)		17	0.186 ± 0.0548	0.178 (0.15, 0.213)	0.837838	1.19355	0.0412432	0.120028
C10:2	16	0.0336 ± 0.00275	0.033 (0.0316, 0.0353)		10	0.0363 ± 0.00385	0.0357 (0.0337, 0.0375)	1.08036	0.92562	0.0422368	0.122137
PC ae C38:4	16	3.19 ± 0.673	3.3 (3.05, 3.68)		10	2.75 ± 0.546	2.93 (2.57, 3.05)	0.862069	1.16	0.0431676	0.124039
PC aa C38:3	16	25.6 ± 7.47	28.2 (23.9, 30.4)		10	22.9 ± 6.71	25.1 (21.8, 26.3)	0.894531	1.1179	0.0445399	0.127177
PC ae C36:1	16	2.08 ± 0.481	2.22 (2.07, 2.31)		10	1.86 ± 0.411	1.91 (1.82, 2.02)	0.894231	1.11828	0.0457974	0.129069
Trp	16	123 ± 15.6	119 (115, 123)		10	134 ± 13.5	134 (125, 144)	1.08943	0.91791	0.0460553	0.129069
2-Methyl-4-pentenoic Acid	18	0.405 ± 0.0889	0.409 (0.347, 0.46)		16	0.355 ± 0.0398	0.361 (0.333, 0.382)	0.876543	1.14085	0.0456071	0.129069
SM (OH) C14:1	16	1.71 ± 0.373	1.87 (1.61, 1.93)		10	1.96 ± 0.459	2.09 (1.89, 2.2)	1.1462	0.872449	0.0504239	0.140139
Pyrrole-2-carboxylic Acid	18	0.138 ± 0.0466	0.129 (0.117, 0.161)		17	0.113 ± 0.0196	0.118 (0.105, 0.121)	0.818841	1.22124	0.0506231	0.140139
3-Aminosalicylic Acid	17	0.109 ± 0.0287	0.106 (0.0892, 0.13)		16	0.0915 ± 0.0198	0.0939 (0.0897, 0.0989)	0.83945	1.19126	0.0513196	0.141207
Unknown_RI1177	11	0.127 ± 0.0351	0.118 (0.112, 0.144)		11	0.106 ± 0.0267	0.0999 (0.0942, 0.103)	0.834646	1.19811	0.0530282	0.145029
2-oxo-Cyclohexaneacetonitrile	14	0.205 ± 0.0616	0.192 (0.171, 0.213)		15	0.248 ± 0.0524	0.255 (0.215, 0.288)	1.20976	0.826613	0.0537185	0.146037
lysoPC a C14:0	16	4.62 ± 0.585	4.83 (4.05, 4.97)		10	5.1 ± 0.567	5.07 (4.65, 5.54)	1.1039	0.905882	0.0545807	0.147427
Unknown_RI2339	9	1.13 ± 0.29	1.09 (0.931, 1.36)		11	0.852 ± 0.312	0.885 (0.629, 1.06)	0.753982	1.32629	0.0548793	0.147427
PC ae C34:3	16	0.462 ± 0.0648	0.459 (0.439, 0.493)		10	0.546 ± 0.116	0.558 (0.48, 0.602)	1.18182	0.846154	0.0556209	0.14854
Sorbose	16	2.61 ± 3.32	1.75 (1.57, 1.93)		16	1.55 ± 0.434	1.45 (1.22, 1.93)	0.59387	1.68387	0.0584331	0.155138
H1	16	12300 ± 2380	13100 (11700, 13800)		10	10700 ± 1660	11100 (10100, 11600)	0.869919	1.14953	0.0587998	0.155204
Homoserine	18	0.0413 ± 0.0113	0.0415 (0.0365, 0.0488)		17	0.0353 ± 0.00583	0.0351 (0.0326, 0.0365)	0.854722	1.16997	0.0594971	0.156137
PC ae C44:4	16	0.148 ± 0.0325	0.151 (0.142, 0.164)		10	0.135 ± 0.0217	0.138 (0.134, 0.145)	0.912162	1.0963	0.0602043	0.157085
PC ae C40:6	16	2.46 ± 0.623	2.53 (2.36, 2.83)		10	2.08 ± 0.542	2.24 (1.98, 2.29)	0.845528	1.18269	0.0622661	0.16112
SM C22:3	16	18.1 ± 4.3	19.2 (15.2, 20.7)		10	14.8 ± 3.97	15.4 (13.8, 16.8)	0.81768	1.22297	0.0624607	0.16112
1H-Indole-3-ethanamine	17	0.316 ± 0.203	0.248 (0.214, 0.334)		16	0.587 ± 0.503	0.431 (0.239, 0.713)	1.85759	0.53833	0.0633119	0.162393
PC aa C24:0	16	0.252 ± 0.152	0.235 (0.176, 0.27)		10	0.178 ± 0.0602	0.16 (0.131, 0.226)	0.706349	1.41573	0.0646852	0.164175
Ribose 5-phosphate	18	11.5 ± 3.81	10.9 (9.81, 13.8)		17	9.61 ± 2.14	9.78 (9.15, 10.9)	0.835652	1.19667	0.06473	0.164175
PC ae C44:3	16	0.111 ± 0.0285	0.117 (0.105, 0.132)		10	0.0989 ± 0.0219	0.0988 (0.0958, 0.106)	0.890991	1.12235	0.0669226	0.168794
2-Furanacetic Acid	17	0.524 ± 0.162	0.508 (0.399, 0.558)		16	0.43 ± 0.121	0.455 (0.334, 0.51)	0.820611	1.2186	0.0691849	0.173536
PC aa C36:3	16	62.5 ± 16.4	66.9 (62, 72.8)		10	56.7 ± 15.7	59.6 (57.4, 65.4)	0.9072	1.10229	0.0713403	0.175907
SM (OH) C22:1	16	2.52 ± 0.535	2.62 (2.47, 2.82)		10	2.94 ± 0.836	3.06 (2.8, 3.51)	1.16667	0.857143	0.0719648	0.175907
Unknown_RI840	15	0.393 ± 0.15	0.376 (0.308, 0.404)		8	0.3 ± 0.181	0.252 (0.22, 0.327)	0.763359	1.31	0.0709374	0.175907
Heneicosanoic Acid	18	51.4 ± 11.3	49 (42.7, 58)		17	58.4 ± 11.1	57.6 (52.3, 67.7)	1.13619	0.880137	0.0714861	0.175907
Unknown C	18	9.65 ± 1.95	9.47 (8.64, 10.6)		17	8.6 ± 1.36	8.37 (7.91, 9.64)	0.891192	1.12209	0.0720676	0.175907
Unknown_RI985	18	0.48 ± 0.203	0.448 (0.394, 0.551)		17	0.397 ± 0.0753	0.395 (0.349, 0.441)	0.827083	1.20907	0.0729333	0.176629
Oleamide	18	1.91 ± 0.791	1.8 (1.5, 2.12)		17	2.36 ± 0.631	2.31 (1.92, 2.94)	1.2356	0.809322	0.0737482	0.176629
3,3-Diethoxypropionitrile	16	0.225 ± 0.0618	0.207 (0.175, 0.271)		17	0.186 ± 0.0477	0.178 (0.166, 0.211)	0.826667	1.20968	0.0737783	0.176629
3-methyl-2-oxovalerate	18	0.422 ± 0.0919	0.427 (0.349, 0.469)		17	0.366 ± 0.0858	0.389 (0.31, 0.426)	0.867299	1.15301	0.0739196	0.176629
Spermine	14	0.0885 ± 0.0392	0.0831 (0.0649, 0.107)		5	0.0626 ± 0.0204	0.0481 (0.0476, 0.0846)	0.707345	1.41374	0.0747056	0.176863
N-Formylglycine	18	0.0732 ± 0.0197	0.0689 (0.0591, 0.0843)		17	0.0624 ± 0.0144	0.0648 (0.0527, 0.071)	0.852459	1.17308	0.0747969	0.176863
C14:1	16	0.0847 ± 0.0153	0.0767 (0.0731, 0.0943)		10	0.1 ± 0.0224	0.101 (0.0928, 0.115)	1.18064	0.847	0.0765633	0.180102
C5-DC (C6-OH)	16	0.0388 ± 0.0068	0.0392 (0.0333, 0.0441)		10	0.0338 ± 0.00659	0.0335 (0.0287, 0.039)	0.871134	1.14793	0.077667	0.181477
PC ae C38:3	16	1.47 ± 0.301	1.58 (1.45, 1.64)		10	1.32 ± 0.29	1.35 (1.29, 1.48)	0.897959	1.11364	0.0779473	0.181477
Unknown_RI542	15	0.449 ± 0.0978	0.428 (0.404, 0.512)		16	0.52 ± 0.119	0.521 (0.451, 0.599)	1.15813	0.863462	0.0823125	0.190663
PC aa C38:0	16	1.92 ± 0.428	1.98 (1.78, 2.22)		10	1.71 ± 0.43	1.79 (1.67, 1.94)	0.890625	1.12281	0.0843098	0.194298
Aspartic Acid	18	0.109 ± 0.0453	0.0974 (0.0793, 0.137)		16	0.0889 ± 0.0276	0.08 (0.0699, 0.0995)	0.815596	1.2261	0.0852292	0.195424
Unknown_RI1182	11	0.663 ± 0.118	0.681 (0.591, 0.699)		10	0.565 ± 0.13	0.544 (0.482, 0.659)	0.852187	1.17345	0.087844	0.200408
PC aa C40:2	16	0.262 ± 0.0563	0.275 (0.25, 0.286)		10	0.227 ± 0.044	0.231 (0.21, 0.255)	0.866412	1.15419	0.0889856	0.201997
SM C24:0	16	6.5 ± 1.4	6.72 (6.44, 7.42)		10	7.34 ± 1.86	7.31 (7.03, 8.36)	1.12923	0.885559	0.0897861	0.202801
Citramalic Acid	18	0.205 ± 0.0438	0.204 (0.184, 0.242)		16	0.181 ± 0.0392	0.179 (0.169, 0.189)	0.882927	1.1326	0.0963765	0.216609
Serine	18	6.36 ± 1.14	6.15 (5.44, 6.77)		17	5.68 ± 1.13	5.79 (5.07, 6.32)	0.893082	1.11972	0.098104	0.219405
Fosfomycin	14	0.0132 ± 0.0047	0.0127 (0.0108, 0.0142)		13	0.0106 ± 0.00345	0.00984 (0.00935, 0.0119)	0.80303	1.24528	0.101413	0.224643
2-Methoxybenzoylformic Acid	18	0.403 ± 0.127	0.382 (0.328, 0.438)		17	0.339 ± 0.0966	0.313 (0.254, 0.403)	0.841191	1.18879	0.101436	0.224643
Glutamate	18	0.563 ± 0.158	0.548 (0.458, 0.61)		17	0.475 ± 0.0965	0.476 (0.427, 0.495)	0.843694	1.18526	0.105513	0.232538
Alloxantin	18	2.29 ± 1.11	2.26 (1.64, 2.65)		17	2.82 ± 0.79	2.92 (2.37, 3.06)	1.23144	0.812057	0.110988	0.243422
1-[2-(Methylsulfanyl)ethyl]piperazine	14	0.156 ± 0.0396	0.148 (0.126, 0.176)		16	0.185 ± 0.0241	0.193 (0.17, 0.202)	1.1859	0.843243	0.111569	0.243521
PC aa C36:1	16	31.1 ± 9.95	33.1 (29.2, 36.9)		10	27.9 ± 8.34	31 (26.3, 31.7)	0.897106	1.1147	0.112667	0.244741
PC aa C40:1	16	0.317 ± 0.0483	0.326 (0.305, 0.341)		10	0.291 ± 0.0353	0.294 (0.279, 0.32)	0.917981	1.08935	0.115142	0.248925
Tyr	16	96.8 ± 33.2	87.5 (82.4, 92.1)		10	89.8 ± 43.9	77.1 (74.9, 81.7)	0.927686	1.07795	0.117789	0.250294
PC aa C32:1	16	4.42 ± 0.988	4.58 (4.17, 5.07)		10	3.81 ± 0.897	3.75 (3.69, 4.22)	0.861991	1.1601	0.117836	0.250294
SM (OH) C22:2	16	2.7 ± 0.424	2.78 (2.63, 2.88)		10	3.04 ± 0.663	3.13 (2.92, 3.41)	1.12593	0.888158	0.11798	0.250294
Unknown_RI1324	14	1.06 ± 0.206	1.03 (0.909, 1.11)		16	0.948 ± 0.173	0.969 (0.841, 1.07)	0.89434	1.11814	0.117629	0.250294
3,4-Dihydroxybutanoic Acid	18	1.91 ± 0.528	1.78 (1.54, 1.98)		17	2.09 ± 0.262	2.09 (1.87, 2.3)	1.09424	0.913876	0.119356	0.252034
2,3-Dihydroxybutanoic Acid	18	0.787 ± 0.277	0.783 (0.582, 0.897)		17	0.658 ± 0.183	0.636 (0.55, 0.666)	0.836086	1.19605	0.124071	0.260778
C12-DC	16	0.224 ± 0.0112	0.223 (0.22, 0.232)		10	0.217 ± 0.0101	0.216 (0.211, 0.223)	0.96875	1.03226	0.125134	0.261521
PC ae C38:1	16	0.819 ± 0.195	0.867 (0.772, 0.943)		10	0.721 ± 0.146	0.731 (0.65, 0.81)	0.880342	1.13592	0.125576	0.261521
N-Acetylneuraminic Acid	16	0.352 ± 0.0995	0.337 (0.289, 0.401)		13	0.299 ± 0.0604	0.297 (0.261, 0.33)	0.849432	1.17726	0.129777	0.269036
PC aa C40:4	16	1.52 ± 0.356	1.63 (1.46, 1.74)		10	1.65 ± 0.387	1.76 (1.71, 1.84)	1.08553	0.921212	0.130454	0.26921
Val	16	194 ± 37.2	184 (168, 206)		10	208 ± 27.6	203 (195, 209)	1.07216	0.932692	0.136351	0.280106
Hydroxyacetic Acid	18	2.68 ± 0.569	2.72 (2.24, 2.93)		17	2.89 ± 0.503	2.92 (2.72, 3.07)	1.07836	0.927336	0.139047	0.284358
Dihydrouracil	15	0.0858 ± 0.0353	0.0826 (0.0651, 0.09)		3	0.0526 ± 0.0237	0.0476 (0.0397, 0.063)	0.613054	1.63118	0.140906	0.286867
Unknown_RI2000	18	0.637 ± 0.165	0.634 (0.588, 0.735)		17	0.723 ± 0.173	0.71 (0.665, 0.812)	1.13501	0.881051	0.143065	0.289962
Unknown_RI1964	16	0.746 ± 0.299	0.689 (0.585, 0.809)		16	0.605 ± 0.175	0.58 (0.528, 0.734)	0.810992	1.23306	0.146945	0.296074
Unknown_RI85	18	1.55 ± 0.642	1.4 (1.19, 1.78)		17	1.28 ± 0.343	1.31 (1.08, 1.42)	0.825806	1.21094	0.147385	0.296074
PC ae C40:5	16	1.01 ± 0.216	1.06 (1.01, 1.1)		10	0.934 ± 0.214	0.984 (0.884, 1.07)	0.924752	1.08137	0.150018	0.29872
Decosahexaenoic Acid	18	5.72 ± 1.84	5.87 (4.79, 6.49)		17	6.57 ± 1.44	6.76 (6.25, 7.51)	1.1486	0.870624	0.149699	0.29872
Unknown_RI682	15	0.244 ± 0.0592	0.231 (0.209, 0.287)		16	0.276 ± 0.0651	0.278 (0.227, 0.318)	1.13115	0.884058	0.154527	0.306355
lysoPC a C20:3	16	7.27 ± 2.37	7.82 (6.8, 8.47)		10	8.52 ± 2.5	9.19 (7.83, 10.1)	1.17194	0.853286	0.156366	0.308653
Unknown_RI1506	10	0.252 ± 0.0283	0.254 (0.241, 0.266)		10	0.23 ± 0.0395	0.229 (0.202, 0.238)	0.912698	1.09565	0.163202	0.320752
PC ae C38:6	16	1.96 ± 0.314	1.98 (1.83, 2.17)		10	1.76 ± 0.39	1.87 (1.69, 1.99)	0.897959	1.11364	0.165785	0.323351
Tyrosine	18	0.784 ± 0.328	0.686 (0.598, 0.785)		17	0.7 ± 0.411	0.621 (0.554, 0.709)	0.892857	1.12	0.165949	0.323351
SM C16:0	16	22.6 ± 3.41	23 (20.8, 25.2)		10	24.9 ± 5.3	26.2 (23.1, 27.7)	1.10177	0.907631	0.167107	0.324215
C6 (C4:1-DC)	16	0.0738 ± 0.0157	0.0695 (0.0608, 0.0892)		10	0.0878 ± 0.0276	0.0842 (0.0697, 0.105)	1.1897	0.840547	0.169712	0.327868
Unknown_RI680	5	0.0218 ± 0.00575	0.0195 (0.0184, 0.0212)		14	0.0256 ± 0.00599	0.0263 (0.0218, 0.0304)	1.17431	0.851562	0.170565	0.328121
Orotidine	18	0.411 ± 0.121	0.427 (0.331, 0.486)		16	0.361 ± 0.0866	0.344 (0.327, 0.429)	0.878345	1.1385	0.171405	0.328346
PC aa C42:0	16	0.171 ± 0.0364	0.169 (0.159, 0.197)		10	0.152 ± 0.0307	0.154 (0.137, 0.167)	0.888889	1.125	0.175595	0.334958
Methyl Phosphate	18	0.194 ± 0.0688	0.184 (0.169, 0.226)		17	0.168 ± 0.0418	0.168 (0.158, 0.191)	0.865979	1.15476	0.176677	0.335612
C16:1	16	0.0874 ± 0.0213	0.0817 (0.0735, 0.0912)		10	0.101 ± 0.0263	0.0973 (0.09, 0.109)	1.15561	0.865347	0.177561	0.335886
Oxaloacetic Acid	16	0.168 ± 0.05	0.159 (0.134, 0.182)		14	0.146 ± 0.031	0.155 (0.118, 0.169)	0.869048	1.15068	0.178944	0.337097
1,5-Anhydroglucitol	18	8.66 ± 1.47	8.37 (7.96, 9.92)		17	9.41 ± 1.74	9.38 (8.04, 10.4)	1.08661	0.920298	0.18271	0.34277
PC aa C30:2	16	0.281 ± 0.067	0.27 (0.232, 0.337)		10	0.327 ± 0.0905	0.325 (0.276, 0.389)	1.1637	0.859327	0.18474	0.343868
PC ae C36:3	16	1.22 ± 0.258	1.29 (1.18, 1.34)		10	1.12 ± 0.258	1.21 (1.09, 1.22)	0.918033	1.08929	0.185924	0.343868
Arg	16	100 ± 29.8	99.9 (95.4, 110)		10	83.2 ± 31.2	80.4 (67, 83.6)	0.832	1.20192	0.186325	0.343868
2-ethyl-1-Hexanamine	18	0.375 ± 0.136	0.38 (0.276, 0.44)		16	0.548 ± 0.503	0.425 (0.299, 0.562)	1.46133	0.684307	0.186125	0.343868
PC ae C42:3	16	1.43 ± 0.546	1.48 (1.28, 1.7)		10	1.29 ± 0.396	1.4 (1.28, 1.5)	0.902098	1.10853	0.189471	0.347172
Aminomalonic Acid	18	0.37 ± 0.0642	0.377 (0.335, 0.407)		16	0.402 ± 0.0723	0.408 (0.348, 0.443)	1.08649	0.920398	0.189645	0.347172
Cycloleucine	16	0.321 ± 0.147	0.268 (0.247, 0.352)		15	0.37 ± 0.0943	0.359 (0.301, 0.438)	1.15265	0.867568	0.191002	0.348253
Unknown_RI1902a	16	0.935 ± 0.276	1.01 (0.868, 1.1)		17	1.06 ± 0.306	1.07 (0.904, 1.21)	1.13369	0.882075	0.194953	0.354035
Docosane	18	0.374 ± 0.0721	0.364 (0.315, 0.412)		9	0.333 ± 0.0752	0.308 (0.298, 0.409)	0.890374	1.12312	0.199212	0.360327
Formylglycine	18	0.295 ± 0.0702	0.281 (0.253, 0.34)		17	0.258 ± 0.0505	0.275 (0.257, 0.284)	0.874576	1.14341	0.205447	0.370131
Unknown_RI360	17	0.0981 ± 0.0212	0.0981 (0.0841, 0.11)		14	0.0892 ± 0.0171	0.0912 (0.0809, 0.0995)	0.909276	1.09978	0.206736	0.37098
Lysine	18	2.52 ± 0.484	2.31 (2.21, 2.97)		17	2.33 ± 0.376	2.27 (2.06, 2.62)	0.924603	1.08155	0.210835	0.376846
Trifluoroacetic Acid	13	0.277 ± 0.158	0.252 (0.174, 0.335)		12	0.352 ± 0.219	0.319 (0.2, 0.406)	1.27076	0.786932	0.212621	0.378549
SM C24:1	16	20.1 ± 3.73	20.3 (19.4, 23.3)		10	21.9 ± 5.48	22.2 (21.7, 25.2)	1.08955	0.917808	0.218086	0.385436
Tryptophan	18	44.2 ± 7.51	41.4 (38.6, 48.5)		17	47.2 ± 6.85	46.9 (45.8, 51.6)	1.06787	0.936441	0.218343	0.385436
Unknown_RI2382	18	0.477 ± 0.152	0.442 (0.376, 0.509)		17	0.504 ± 0.121	0.486 (0.451, 0.543)	1.0566	0.946429	0.219036	0.385436
Glycerol 2-phposphate	18	3.23 ± 1.02	3.27 (2.64, 3.73)		17	2.86 ± 0.741	2.96 (2.56, 3.45)	0.885449	1.12937	0.219913	0.385484
PC aa C40:6	16	38.2 ± 12.4	41.5 (35.2, 44.9)		10	34 ± 10.8	35.3 (32.6, 39.6)	0.890052	1.12353	0.225116	0.388603
Gluconic Acid, lactone	15	0.177 ± 0.291	0.0683 (0.0609, 0.0808)		17	0.0743 ± 0.0469	0.0627 (0.0597, 0.0679)	0.419774	2.38223	0.224505	0.388603
2,4-Dichlorobenzoic Acid	18	0.403 ± 0.116	0.38 (0.318, 0.47)		17	0.361 ± 0.0776	0.337 (0.321, 0.41)	0.895782	1.11634	0.224629	0.388603
Erythrose 4-phosphate	17	0.407 ± 0.16	0.422 (0.277, 0.473)		16	0.46 ± 0.109	0.469 (0.39, 0.51)	1.13022	0.884783	0.225099	0.388603
SM C20:2	16	1.69 ± 0.422	1.74 (1.54, 2.01)		10	1.51 ± 0.424	1.6 (1.51, 1.75)	0.893491	1.11921	0.229786	0.39508
PC aa C42:4	16	0.204 ± 0.0405	0.209 (0.196, 0.226)		10	0.188 ± 0.0413	0.193 (0.176, 0.211)	0.921569	1.08511	0.231479	0.39508
Pyroglutamic Acid	18	0.62 ± 0.175	0.598 (0.507, 0.708)		17	0.558 ± 0.121	0.588 (0.5, 0.631)	0.9	1.11111	0.231097	0.39508
Unknown_RI2538	17	0.509 ± 0.119	0.509 (0.461, 0.567)		17	0.561 ± 0.141	0.563 (0.523, 0.599)	1.10216	0.907308	0.233569	0.397155
C14	16	0.0938 ± 0.0315	0.0847 (0.0768, 0.0934)		10	0.106 ± 0.0308	0.101 (0.0903, 0.122)	1.13006	0.884906	0.234977	0.398059
SM (OH) C24:1	16	1.5 ± 0.483	1.64 (1.45, 1.77)		10	1.4 ± 0.397	1.51 (1.43, 1.52)	0.933333	1.07143	0.238667	0.402806
PC ae C42:5	16	0.663 ± 0.0894	0.673 (0.643, 0.718)		10	0.641 ± 0.0773	0.645 (0.599, 0.706)	0.966817	1.03432	0.242087	0.406989
PC aa C36:0	16	2.07 ± 0.461	2.15 (2.02, 2.3)		10	1.96 ± 0.436	2.07 (1.93, 2.15)	0.94686	1.05612	0.242939	0.406989
C12	16	0.0723 ± 0.0241	0.0637 (0.0585, 0.0718)		10	0.077 ± 0.0192	0.0733 (0.0682, 0.0812)	1.06501	0.938961	0.243911	0.407116
5-(1-methylpropyl)-2-thioxo-4-Imidazolidinone	13	0.423 ± 0.185	0.383 (0.319, 0.483)		14	0.346 ± 0.119	0.335 (0.228, 0.409)	0.817967	1.22254	0.246898	0.410592
Alloisoleucine	18	10.5 ± 2.88	9.74 (8.19, 11.9)		17	11.6 ± 2.72	12.4 (10.6, 13)	1.10476	0.905172	0.251769	0.417164
Unknown_RI1355	16	8.07 ± 2.14	7.96 (6.93, 8.88)		14	7.24 ± 2.46	6.68 (6.08, 7.73)	0.89715	1.11464	0.256856	0.424045
PC aa C32:0	16	10.6 ± 1.16	10.8 (9.99, 11.3)		10	11.5 ± 2.25	11.5 (10.3, 12.4)	1.08491	0.921739	0.267173	0.439176
PC aa C42:1	16	0.169 ± 0.0398	0.174 (0.152, 0.195)		10	0.154 ± 0.0349	0.16 (0.144, 0.175)	0.911243	1.0974	0.267955	0.439176
C18:1-OH	16	0.0221 ± 0.00287	0.0213 (0.0203, 0.0238)		10	0.0236 ± 0.00362	0.0243 (0.0231, 0.0253)	1.06787	0.936441	0.274053	0.447553
5-hydroxy-1,3-dimethyldihydropyrimidine-2,4(1H,3H)-dione	18	5.54 ± 1.4	5.28 (4.83, 6.6)		17	5.04 ± 1.24	4.83 (4.4, 6.35)	0.909747	1.09921	0.275604	0.448473
C4:1	16	0.0326 ± 0.00493	0.0328 (0.0283, 0.0361)		10	0.0301 ± 0.00489	0.0275 (0.0265, 0.0336)	0.923313	1.08306	0.278193	0.450084
2-Pentanol	12	2.42 ± 0.69	2.36 (2.19, 2.69)		7	1.96 ± 0.924	2.12 (1.16, 2.59)	0.809917	1.23469	0.278576	0.450084
Methionine Sulfoxide	18	0.186 ± 0.052	0.171 (0.141, 0.207)		15	0.169 ± 0.0339	0.17 (0.146, 0.185)	0.908602	1.10059	0.281684	0.453492
3,3,5,5-tetramethylcyclohex-1-enol	15	0.0991 ± 0.0215	0.0893 (0.0846, 0.119)		13	0.0906 ± 0.0201	0.0917 (0.0737, 0.095)	0.914228	1.09382	0.291814	0.468139
Unknown_RI1438	17	21.4 ± 3.8	20.4 (19.2, 22.6)		16	23.2 ± 5.57	24 (20.5, 26.5)	1.08411	0.922414	0.295134	0.471798
PC aa C34:2	16	149 ± 25.7	154 (143, 164)		10	154 ± 33.7	160 (154, 173)	1.03356	0.967532	0.299087	0.47644
PC ae C36:4	16	2.63 ± 0.419	2.62 (2.46, 2.92)		10	2.46 ± 0.443	2.5 (2.38, 2.77)	0.935361	1.06911	0.313058	0.49539
Malonic Acid	17	0.232 ± 0.0662	0.228 (0.176, 0.278)		15	0.211 ± 0.038	0.215 (0.186, 0.227)	0.909483	1.09953	0.313165	0.49539
Thr	16	193 ± 27.4	197 (179, 214)		10	185 ± 15.1	188 (174, 195)	0.958549	1.04324	0.317679	0.500786
Ritalinic Acid	18	0.914 ± 0.179	0.892 (0.821, 1.05)		16	0.856 ± 0.156	0.877 (0.804, 0.915)	0.936543	1.06776	0.320405	0.503336
PC aa C38:6	16	94.5 ± 24.4	103 (91.5, 108)		10	90.9 ± 25.6	96.6 (94.1, 98.6)	0.961905	1.0396	0.322384	0.504698
SM C26:1	16	0.0994 ± 0.031	0.0937 (0.0819, 0.121)		10	0.112 ± 0.0297	0.115 (0.109, 0.119)	1.12676	0.8875	0.325136	0.507257
Met	16	69.4 ± 7.96	67.4 (65.2, 72)		10	73.2 ± 9.93	71.9 (67.4, 76.9)	1.05476	0.948087	0.330294	0.512767
Histamine	9	0.076 ± 0.0213	0.0734 (0.0699, 0.0885)		11	0.0851 ± 0.0191	0.0867 (0.0712, 0.0999)	1.11974	0.893067	0.330927	0.512767
pyrazine-2,3,5-triol	18	0.0241 ± 0.00628	0.0237 (0.0202, 0.0265)		16	0.0223 ± 0.00293	0.0225 (0.0205, 0.0245)	0.925311	1.08072	0.334379	0.51486
5-Oxoproline	18	0.19 ± 0.0641	0.197 (0.166, 0.231)		16	0.212 ± 0.0676	0.216 (0.188, 0.239)	1.11579	0.896226	0.334546	0.51486
PC aa C42:2	16	0.22 ± 0.0413	0.226 (0.214, 0.24)		10	0.215 ± 0.0462	0.213 (0.198, 0.227)	0.977273	1.02326	0.335917	0.515223
Unknown_RI1917	18	11.6 ± 2.64	11 (10, 12.7)		17	10.8 ± 1.37	11.1 (9.86, 11.5)	0.931034	1.07407	0.348627	0.532918
lysoPC a C16:1	16	6.86 ± 1.69	7.28 (6.33, 8.25)		10	7.53 ± 1.77	7.58 (6.87, 8.7)	1.09767	0.911023	0.35172	0.535842
N-Methylmaleimide	17	0.732 ± 0.336	0.661 (0.581, 0.861)		17	0.828 ± 0.366	0.8 (0.628, 0.887)	1.13115	0.884058	0.358859	0.544616
Unknown_RI3002	12	0.0394 ± 0.0156	0.034 (0.0296, 0.0451)		12	0.0456 ± 0.0154	0.0424 (0.0343, 0.0596)	1.15736	0.864035	0.359878	0.544616
Unknown_RI617b	18	5.7 ± 1.13	6.08 (4.48, 6.56)		17	5.48 ± 0.743	5.64 (4.94, 5.81)	0.961404	1.04015	0.363632	0.548468
Unknown_RI675	12	0.355 ± 0.108	0.341 (0.285, 0.381)		12	0.317 ± 0.0475	0.31 (0.284, 0.347)	0.892958	1.11987	0.370868	0.55753
2,4-Diaminobutanoic Acid	9	0.0785 ± 0.0232	0.079 (0.0637, 0.0974)		9	0.0926 ± 0.0386	0.0792 (0.0637, 0.111)	1.17962	0.847732	0.376927	0.564768
Pseudo uridine	17	0.601 ± 0.109	0.586 (0.545, 0.659)		17	0.568 ± 0.11	0.573 (0.475, 0.649)	0.945092	1.0581	0.381384	0.569566
PC ae C30:2	16	0.173 ± 0.0384	0.186 (0.158, 0.196)		10	0.184 ± 0.044	0.184 (0.169, 0.211)	1.06358	0.940217	0.388736	0.576458
N,N-Diisopropylbenzothiazole-2-sulfenamide	10	0.135 ± 0.0348	0.133 (0.104, 0.162)		10	0.118 ± 0.0314	0.11 (0.102, 0.124)	0.874074	1.14407	0.388748	0.576458
Dodecanamide	14	0.395 ± 0.116	0.348 (0.296, 0.506)		12	0.44 ± 0.177	0.384 (0.326, 0.532)	1.11392	0.897727	0.389807	0.576458
xLeu	16	192 ± 46	184 (169, 206)		10	199 ± 27.9	202 (183, 208)	1.03646	0.964824	0.398725	0.587731
Urea	16	0.732 ± 0.266	0.695 (0.562, 0.933)		17	0.867 ± 0.497	0.756 (0.693, 0.902)	1.18443	0.844291	0.402835	0.591868
Xylose	16	13.8 ± 5.48	12.8 (11.6, 17)		17	12.6 ± 4.23	13.9 (11.2, 14.8)	0.913043	1.09524	0.404312	0.592122
C3-OH	16	0.0175 ± 0.00287	0.0173 (0.0148, 0.0194)		10	0.0164 ± 0.0031	0.0162 (0.0144, 0.0177)	0.937143	1.06707	0.409213	0.597372
Unknown_RI936	18	23.8 ± 5.63	22.7 (20.2, 25.7)		17	22.4 ± 4.07	22.9 (19.9, 25.5)	0.941176	1.0625	0.418842	0.609468
Arabinose	14	0.217 ± 0.0695	0.213 (0.189, 0.266)		13	0.198 ± 0.0467	0.186 (0.172, 0.23)	0.912442	1.09596	0.42322	0.613872
SM (OH) C16:1	16	0.497 ± 0.0928	0.507 (0.458, 0.55)		10	0.532 ± 0.129	0.535 (0.474, 0.615)	1.07042	0.934211	0.427162	0.617616
1-O-octyl-Rhamnitol	9	0.073 ± 0.00991	0.0687 (0.0681, 0.0786)		9	0.077 ± 0.0122	0.0814 (0.0687, 0.0841)	1.05479	0.948052	0.43381	0.625237
3,4-Dihydroxymandelic Acid	14	0.633 ± 0.142	0.587 (0.521, 0.715)		10	0.566 ± 0.183	0.575 (0.492, 0.643)	0.894155	1.11837	0.447707	0.643224
SM C18:0	16	5.22 ± 1.03	5.4 (4.7, 5.95)		10	5.55 ± 1.55	5.51 (4.82, 6.76)	1.06322	0.940541	0.45064	0.645396
Phenol	5	0.339 ± 0.426	0.173 (0.129, 0.221)		13	0.139 ± 0.0305	0.144 (0.109, 0.162)	0.410029	2.43885	0.453899	0.64802
PC ae C32:2	16	0.166 ± 0.0336	0.173 (0.157, 0.19)		10	0.174 ± 0.0357	0.175 (0.158, 0.197)	1.04819	0.954023	0.458849	0.651424
C3:1	16	0.0164 ± 0.00418	0.0167 (0.0138, 0.0188)		10	0.0151 ± 0.00452	0.0142 (0.0113, 0.0183)	0.920732	1.08609	0.459574	0.651424
Alanylglycine	18	0.435 ± 0.131	0.42 (0.336, 0.508)		17	0.403 ± 0.123	0.424 (0.32, 0.458)	0.926437	1.0794	0.460588	0.651424
Unknown_RI1216	14	0.174 ± 0.0758	0.144 (0.13, 0.202)		9	0.146 ± 0.0295	0.155 (0.119, 0.164)	0.83908	1.19178	0.463882	0.654044
(Z)-2-(hydroxyimino)-3-methylpentanoic Acid	18	0.0623 ± 0.014	0.0604 (0.0546, 0.0717)		17	0.0593 ± 0.00989	0.0617 (0.0502, 0.0664)	0.951846	1.05059	0.466881	0.656236
C5:1	16	0.0322 ± 0.00544	0.032 (0.0293, 0.0341)		10	0.0308 ± 0.00428	0.0298 (0.0273, 0.0346)	0.956522	1.04545	0.470735	0.659611
Unknown D1	18	0.0196 ± 0.00476	0.0192 (0.0157, 0.0224)		17	0.0205 ± 0.00448	0.0209 (0.0162, 0.0228)	1.04592	0.956098	0.485749	0.678554
3-Methylhistidine	18	0.317 ± 0.0423	0.313 (0.297, 0.339)		17	0.307 ± 0.0427	0.311 (0.277, 0.333)	0.968454	1.03257	0.490311	0.682826
PC ae C34:1	16	2.8 ± 0.426	2.89 (2.7, 2.97)		10	2.93 ± 0.582	3.04 (2.84, 3.13)	1.04643	0.955631	0.496198	0.68891
C5:1-DC	16	0.0356 ± 0.00941	0.037 (0.0288, 0.0412)		10	0.0329 ± 0.00997	0.0293 (0.0251, 0.0423)	0.924157	1.08207	0.504352	0.693933
SM C16:1	16	3.3 ± 0.656	3.45 (3.15, 3.77)		10	3.42 ± 0.794	3.57 (3.35, 3.74)	1.03636	0.964912	0.505929	0.693933
1-Aminocyclopropanecarboxylic Acid	18	0.368 ± 0.139	0.341 (0.279, 0.431)		17	0.41 ± 0.189	0.379 (0.321, 0.457)	1.11413	0.897561	0.501826	0.693933
Sedoheptulose	12	96.2 ± 28.7	107 (91.3, 111)		10	76.1 ± 42.2	92.4 (33, 106)	0.79106	1.26413	0.505758	0.693933
Glycine	18	0.952 ± 0.287	0.922 (0.8, 1.1)		17	1.01 ± 0.242	0.939 (0.845, 1.06)	1.06092	0.942574	0.509775	0.697102
PC ae C38:2	16	2.41 ± 0.37	2.54 (2.33, 2.61)		10	2.57 ± 0.612	2.52 (2.39, 2.8)	1.06639	0.937743	0.517689	0.705798
PC aa C36:2	16	133 ± 27	143 (126, 149)		10	136 ± 30.1	144 (132, 154)	1.02256	0.977941	0.522614	0.708245
lysoPC a C26:1	16	0.233 ± 0.0698	0.233 (0.211, 0.288)		10	0.212 ± 0.0844	0.179 (0.17, 0.21)	0.909871	1.09906	0.524518	0.708245
2,3-dihydro-6-methyl-1,4-Oxathiin	14	0.162 ± 0.0684	0.162 (0.107, 0.193)		14	0.185 ± 0.102	0.15 (0.122, 0.183)	1.14198	0.875676	0.523929	0.708245
Unknown_RI2462	9	0.337 ± 0.092	0.299 (0.268, 0.39)		9	0.362 ± 0.064	0.366 (0.313, 0.386)	1.07418	0.930939	0.52638	0.708245
4-Pyridinol	17	0.224 ± 0.0536	0.207 (0.192, 0.243)		17	0.211 ± 0.0309	0.215 (0.196, 0.219)	0.941964	1.06161	0.527284	0.708245
C16	16	0.25 ± 0.0712	0.239 (0.206, 0.254)		10	0.265 ± 0.0561	0.26 (0.237, 0.306)	1.06	0.943396	0.528955	0.708395
Ribose	18	4.04 ± 1.37	3.79 (3.51, 4.17)		17	3.74 ± 1.12	3.26 (2.86, 4.97)	0.925743	1.08021	0.532401	0.710912
Unknown_RI1778	18	0.767 ± 0.255	0.726 (0.58, 0.834)		17	0.711 ± 0.178	0.666 (0.61, 0.759)	0.926988	1.07876	0.537391	0.71547
PC ae C44:5	16	0.276 ± 0.0802	0.284 (0.261, 0.316)		10	0.266 ± 0.0487	0.284 (0.261, 0.288)	0.963768	1.03759	0.545536	0.72208
2-methyl-2-(1-methylethyl)-1,3-Oxathiane	18	36.1 ± 10.6	33.9 (29.6, 41.3)		17	33.9 ± 8.83	34.2 (28.6, 35.6)	0.939058	1.0649	0.54448	0.72208
C4	16	0.55 ± 0.233	0.462 (0.388, 0.627)		10	0.489 ± 0.117	0.481 (0.406, 0.548)	0.889091	1.12474	0.549218	0.724841
PC ae C36:0	16	0.449 ± 0.115	0.482 (0.395, 0.504)		10	0.426 ± 0.0953	0.42 (0.402, 0.476)	0.948775	1.05399	0.55356	0.728453
9-Octadecenoate	17	33.6 ± 6.86	32.3 (28.5, 38.6)		16	36.5 ± 11.5	33.5 (28.6, 46.7)	1.08631	0.920548	0.557614	0.73006
2-(Dimethylamino)ethanol	17	13.4 ± 4.5	12.4 (9.93, 17.4)		17	15 ± 7.26	13.9 (10.4, 15.8)	1.1194	0.893333	0.557998	0.73006
Unknown_RI304	18	1.83 ± 0.467	1.75 (1.47, 2.11)		17	1.74 ± 0.286	1.68 (1.59, 1.95)	0.95082	1.05172	0.561533	0.732574
PC ae C38:5	16	3 ± 0.581	3.13 (2.86, 3.23)		10	2.9 ± 0.607	3.02 (2.75, 3.26)	0.966667	1.03448	0.564977	0.733439
1,3-Dimethyl-5-hydroxymethyluracil	15	3.33 ± 0.533	3.16 (2.95, 3.6)		13	3.22 ± 0.767	3.39 (2.75, 3.69)	0.966967	1.03416	0.565426	0.733439
Unknown_RI3458	15	0.0906 ± 0.0233	0.0859 (0.0734, 0.108)		13	0.096 ± 0.0258	0.0908 (0.0788, 0.113)	1.0596	0.94375	0.568884	0.735821
2-(2-Methoxyethoxy)acetic Acid	12	0.537 ± 0.119	0.518 (0.472, 0.582)		14	0.57 ± 0.161	0.554 (0.442, 0.682)	1.06145	0.942105	0.58205	0.750713
C16:2-OH	16	0.0107 ± 0.00177	0.0103 (0.00933, 0.0115)		10	0.0103 ± 0.00167	0.0102 (0.00933, 0.0117)	0.962617	1.03883	0.600742	0.772626
Unknown_RI1674	18	0.231 ± 0.0557	0.232 (0.195, 0.27)		17	0.234 ± 0.0675	0.264 (0.195, 0.274)	1.01299	0.987179	0.605697	0.773602
Methionine	18	1.18 ± 0.296	1.12 (0.968, 1.38)		17	1.23 ± 0.276	1.28 (1.03, 1.39)	1.04237	0.95935	0.606345	0.773602
3-Dimethylamino-1-propanol	14	0.721 ± 0.209	0.686 (0.604, 0.88)		17	0.681 ± 0.218	0.677 (0.557, 0.794)	0.944521	1.05874	0.606613	0.773602
Alpha-Aminobutyric Acid	18	2.27 ± 0.825	2.28 (2.04, 2.67)		17	2.43 ± 0.951	2.61 (1.8, 3.02)	1.07048	0.934156	0.615361	0.78256
C10	16	0.0791 ± 0.00995	0.0778 (0.0728, 0.0808)		10	0.0793 ± 0.00748	0.0807 (0.0768, 0.0837)	1.00253	0.997478	0.618594	0.784474
C10:1	16	0.0401 ± 0.0062	0.04 (0.0357, 0.0427)		10	0.0416 ± 0.00699	0.039 (0.0375, 0.0462)	1.03741	0.963942	0.627184	0.790948
5-Amino-2-methyl-2H-tetrazole	16	0.12 ± 0.0366	0.115 (0.0956, 0.135)		14	0.114 ± 0.0277	0.111 (0.0942, 0.13)	0.95	1.05263	0.625565	0.790948
PC ae C30:0	16	0.169 ± 0.0312	0.173 (0.158, 0.184)		10	0.163 ± 0.0281	0.157 (0.142, 0.174)	0.964497	1.03681	0.629868	0.792133
C16:2	16	0.0184 ± 0.00463	0.0167 (0.0153, 0.0202)		10	0.019 ± 0.00462	0.0178 (0.0167, 0.0234)	1.03261	0.968421	0.641114	0.8025
lysoPC a C28:1	16	0.409 ± 0.131	0.428 (0.38, 0.492)		10	0.381 ± 0.159	0.329 (0.309, 0.365)	0.93154	1.07349	0.646949	0.8025
Unknown_RI2200	10	0.579 ± 0.179	0.54 (0.446, 0.66)		10	0.547 ± 0.209	0.508 (0.404, 0.618)	0.944732	1.0585	0.641809	0.8025
Unknown_RI1680	18	0.345 ± 0.13	0.309 (0.272, 0.4)		16	0.316 ± 0.0737	0.315 (0.259, 0.383)	0.915942	1.09177	0.644743	0.8025
Aceturic Acid	18	0.101 ± 0.0386	0.0921 (0.0727, 0.127)		17	0.106 ± 0.0264	0.105 (0.0827, 0.131)	1.0495	0.95283	0.645468	0.8025
Unknown_RI594	13	0.14 ± 0.0483	0.126 (0.11, 0.147)		13	0.132 ± 0.0399	0.124 (0.111, 0.145)	0.942857	1.06061	0.66351	0.818715
Galactose	18	299 ± 104	312 (236, 379)		17	313 ± 91	319 (251, 376)	1.04682	0.955272	0.663628	0.818715
C14:2-OH	16	0.0111 ± 0.00134	0.011 (0.0106, 0.0113)		10	0.0115 ± 0.0021	0.0118 (0.01, 0.0123)	1.03604	0.965217	0.673315	0.828414
PC aa C34:1	16	101 ± 26.1	108 (97.7, 115)		10	98.7 ± 27.7	103 (95.9, 117)	0.977228	1.0233	0.676639	0.830255
PC aa C42:6	16	0.47 ± 0.0924	0.487 (0.469, 0.507)		10	0.462 ± 0.0895	0.486 (0.475, 0.497)	0.982979	1.01732	0.684208	0.832722
PC aa C28:1	16	0.386 ± 0.0972	0.411 (0.394, 0.435)		10	0.422 ± 0.13	0.394 (0.374, 0.448)	1.09326	0.914692	0.685266	0.832722
C2	16	11.5 ± 1.82	11.3 (9.99, 12.4)		10	12.2 ± 3.1	11.8 (11.1, 14.2)	1.06087	0.942623	0.688177	0.832722
C9	16	0.0295 ± 0.00244	0.0285 (0.0278, 0.0308)		10	0.0292 ± 0.00305	0.0297 (0.0272, 0.0306)	0.989831	1.01027	0.690124	0.832722
Citric Acid	18	26.3 ± 3.64	24.8 (23.8, 28.6)		17	25.8 ± 4.1	24.5 (23.3, 28.9)	0.980989	1.01938	0.685972	0.832722
Unknown_RI704	18	0.213 ± 0.076	0.192 (0.179, 0.228)		17	0.315 ± 0.476	0.203 (0.184, 0.237)	1.47887	0.67619	0.690141	0.832722
4-Ketoglucose	17	0.494 ± 0.239	0.407 (0.37, 0.65)		14	0.511 ± 0.143	0.55 (0.412, 0.61)	1.03441	0.966732	0.691489	0.832722
lysoPC a C24:0	16	0.636 ± 0.157	0.664 (0.583, 0.752)		10	0.618 ± 0.152	0.599 (0.565, 0.628)	0.971698	1.02913	0.701507	0.840327
4-hydroxyphenethylene glycol	11	0.103 ± 0.0286	0.091 (0.0837, 0.117)		8	0.0935 ± 0.0167	0.0979 (0.0909, 0.102)	0.907767	1.1016	0.700144	0.840327
Unknown_RI1859	16	0.0777 ± 0.02	0.0768 (0.063, 0.0853)		15	0.0742 ± 0.015	0.0732 (0.0661, 0.0844)	0.954955	1.04717	0.711439	0.849983
Uric Acid	17	0.249 ± 0.0561	0.26 (0.21, 0.267)		16	0.241 ± 0.0763	0.237 (0.192, 0.302)	0.967871	1.0332	0.71639	0.853651
PC ae C32:1	16	0.435 ± 0.0544	0.429 (0.413, 0.469)		10	0.445 ± 0.0845	0.457 (0.405, 0.508)	1.02299	0.977528	0.731591	0.868771
N-Methylacetamide	11	0.151 ± 0.0551	0.137 (0.11, 0.182)		8	0.339 ± 0.622	0.124 (0.116, 0.135)	2.24503	0.445428	0.732906	0.868771
C8:1	16	0.0254 ± 0.00268	0.0245 (0.0236, 0.0274)		10	0.0255 ± 0.00392	0.0238 (0.0226, 0.0283)	1.00394	0.996078	0.738987	0.872155
Acetyllysine	13	0.111 ± 0.0286	0.0976 (0.0925, 0.129)		8	0.106 ± 0.0366	0.107 (0.0869, 0.124)	0.954955	1.04717	0.739603	0.872155
PC aa C30:0	16	1.02 ± 0.0932	1.05 (0.977, 1.07)		10	1.04 ± 0.162	1.06 (0.966, 1.11)	1.01961	0.980769	0.747559	0.879253
C8	16	0.051 ± 0.0117	0.0475 (0.0459, 0.0538)		10	0.0496 ± 0.00497	0.0497 (0.0458, 0.0517)	0.972549	1.02823	0.754115	0.884514
C18:1	16	0.295 ± 0.0514	0.279 (0.259, 0.348)		10	0.288 ± 0.0555	0.301 (0.278, 0.324)	0.976271	1.02431	0.757757	0.884514
1H-imidazol-2(3H)-one	17	0.0418 ± 0.0122	0.0407 (0.0384, 0.0479)		15	0.043 ± 0.00956	0.0422 (0.0353, 0.0508)	1.02871	0.972093	0.760885	0.884514
2-(Methylmercapto)benzothiazole	18	1.57 ± 1.06	1.57 (0.587, 2.2)		17	1.33 ± 0.549	1.33 (0.958, 1.63)	0.847134	1.18045	0.761264	0.884514
Unknown_RI2247	18	1.02 ± 0.353	1.01 (0.824, 1.2)		16	1.05 ± 0.245	1.04 (0.978, 1.24)	1.02941	0.971429	0.761773	0.884514
Unknown_RI2472	15	0.336 ± 0.154	0.346 (0.224, 0.419)		15	0.332 ± 0.186	0.272 (0.244, 0.351)	0.988095	1.01205	0.764122	0.884978
PC ae C36:2	16	4.39 ± 0.69	4.5 (4.16, 4.73)		10	4.46 ± 0.867	4.45 (4.15, 4.98)	1.01595	0.984305	0.769492	0.88893
lysoPC a C28:0	16	0.488 ± 0.148	0.495 (0.439, 0.594)		10	0.469 ± 0.168	0.433 (0.377, 0.465)	0.961066	1.04051	0.776507	0.88939
C14:1-OH	16	0.0159 ± 0.00319	0.0148 (0.0133, 0.0178)		10	0.0164 ± 0.00407	0.0155 (0.0131, 0.0192)	1.03145	0.969512	0.777025	0.88939
C6:1	16	0.0256 ± 0.0044	0.0265 (0.0224, 0.0279)		10	0.0251 ± 0.00494	0.0233 (0.0216, 0.0289)	0.980469	1.01992	0.778505	0.88939
lysoPC a C18:1	16	59.3 ± 18.6	63 (55.3, 70.5)		10	61.5 ± 17.2	64.3 (60.8, 69.6)	1.0371	0.964228	0.780693	0.88939
Unknown_RI760	14	0.0266 ± 0.00596	0.0267 (0.0217, 0.0294)		10	0.0273 ± 0.00437	0.0259 (0.0258, 0.0302)	1.02632	0.974359	0.776257	0.88939
Unknown_RI794	18	4.17 ± 0.878	3.91 (3.69, 4.37)		17	4.1 ± 0.892	4.14 (3.63, 4.43)	0.983213	1.01707	0.782431	0.88939
Pyrophosphate	18	0.802 ± 0.336	0.641 (0.553, 0.946)		17	0.838 ± 0.321	0.776 (0.565, 1.03)	1.04489	0.957041	0.783603	0.88939
Methyl galactoside	18	10.8 ± 3.93	10.2 (8.87, 12.2)		17	10.4 ± 3.85	8.81 (7.5, 13.4)	0.962963	1.03846	0.790705	0.895212
C18:2	16	0.0761 ± 0.0187	0.0707 (0.0628, 0.0875)		10	0.0779 ± 0.0175	0.0775 (0.0723, 0.0888)	1.02365	0.976893	0.802993	0.905735
SM C26:0	16	0.147 ± 0.029	0.151 (0.132, 0.17)		10	0.144 ± 0.0262	0.145 (0.137, 0.154)	0.979592	1.02083	0.803989	0.905735
PC ae C30:1	16	0.0926 ± 0.0321	0.0982 (0.0675, 0.121)		10	0.0954 ± 0.0532	0.0702 (0.0653, 0.101)	1.03024	0.97065	0.806703	0.906543
Unknown_RI847	13	0.107 ± 0.0179	0.105 (0.0938, 0.119)		11	0.117 ± 0.0605	0.1 (0.0869, 0.114)	1.09346	0.91453	0.809814	0.907792
Pinacol	18	0.627 ± 0.219	0.586 (0.478, 0.719)		17	0.642 ± 0.209	0.661 (0.534, 0.717)	1.02392	0.976636	0.816329	0.910491
2-t-Butylperoxy-2-ethylbutan-1-ol, propionate ester	16	0.41 ± 0.101	0.381 (0.349, 0.433)		16	0.415 ± 0.102	0.391 (0.352, 0.45)	1.0122	0.987952	0.818871	0.910491
Pyrazinoic Acid	18	0.119 ± 0.0286	0.124 (0.102, 0.132)		16	0.121 ± 0.0249	0.122 (0.104, 0.134)	1.01681	0.983471	0.819515	0.910491
N-Methyl-L-leucine	18	0.149 ± 0.0573	0.128 (0.12, 0.166)		16	0.135 ± 0.0253	0.136 (0.121, 0.146)	0.90604	1.1037	0.820244	0.910491
Mannose	13	12.4 ± 6.98	10.3 (9.22, 11.7)		10	11.1 ± 3.66	10.2 (9.44, 11.7)	0.895161	1.11712	0.825852	0.91448
3,6-dimethylpyrazine-2,5-diol	16	0.0468 ± 0.0115	0.0455 (0.0416, 0.0494)		16	0.0477 ± 0.0114	0.048 (0.0376, 0.0556)	1.01923	0.981132	0.838418	0.926136
Isoleucine	18	2.88 ± 0.932	2.67 (2.33, 3.04)		17	2.87 ± 0.656	2.94 (2.6, 3.06)	0.996528	1.00348	0.842025	0.927863
lysoPC a C26:0	16	0.442 ± 0.152	0.461 (0.359, 0.541)		10	0.432 ± 0.206	0.372 (0.312, 0.394)	0.977376	1.02315	0.849121	0.933272
Leucine	18	15.5 ± 3.78	14.6 (12.3, 18.1)		17	15.7 ± 3.51	16.6 (15.1, 17.3)	1.0129	0.987261	0.851045	0.933272
C7-DC	16	0.0136 ± 0.00223	0.014 (0.0119, 0.0147)		10	0.0138 ± 0.00292	0.013 (0.0118, 0.0163)	1.01471	0.985507	0.858442	0.934841
PC ae C34:2	16	1.53 ± 0.155	1.52 (1.44, 1.6)		10	1.54 ± 0.236	1.59 (1.44, 1.72)	1.00654	0.993506	0.859975	0.934841
Unknown_RI1657	16	0.318 ± 0.113	0.286 (0.245, 0.346)		15	0.32 ± 0.105	0.289 (0.266, 0.362)	1.00629	0.99375	0.854792	0.934841
Glycerol	17	30.9 ± 11.2	31 (21.4, 36.2)		17	31.4 ± 11.1	31.3 (26.2, 35.3)	1.01618	0.984076	0.860712	0.934841
Linolic Acid	16	0.223 ± 0.0429	0.216 (0.192, 0.268)		17	0.22 ± 0.0626	0.226 (0.184, 0.258)	0.986547	1.01364	0.866686	0.939082
Gly	16	308 ± 69.4	300 (273, 322)		10	311 ± 65	305 (268, 325)	1.00974	0.990354	0.870637	0.941118
PC ae C34:0	16	0.357 ± 0.0488	0.364 (0.346, 0.387)		10	0.354 ± 0.0568	0.361 (0.328, 0.388)	0.991597	1.00847	0.875249	0.942731
lysoPC a C6:0	16	0.0448 ± 0.0309	0.0337 (0.0315, 0.0403)		10	0.0429 ± 0.0248	0.0338 (0.0294, 0.0448)	0.957589	1.04429	0.876283	0.942731
Unknown_RI400	18	26.1 ± 7.2	24.2 (20.8, 30.1)		17	25.9 ± 4.5	27.5 (24.5, 28.1)	0.992337	1.00772	0.879757	0.94423
SM C18:1	16	1.52 ± 0.292	1.6 (1.37, 1.69)		10	1.49 ± 0.39	1.51 (1.35, 1.74)	0.980263	1.02013	0.890532	0.951125
C16:1-OH	16	0.0154 ± 0.00307	0.0147 (0.0132, 0.0169)		10	0.0155 ± 0.00294	0.0152 (0.0142, 0.0176)	1.00649	0.993548	0.896896	0.951125
PC ae C36:5	16	1.39 ± 0.266	1.43 (1.28, 1.55)		10	1.42 ± 0.284	1.53 (1.3, 1.57)	1.02158	0.978873	0.904312	0.951125
PC aa C40:5	16	4.74 ± 1.38	5.2 (4.55, 5.58)		10	4.83 ± 1.3	5.24 (4.9, 5.43)	1.01899	0.981366	0.905457	0.951125
lysoPC a C20:4	16	39.5 ± 10.7	40.6 (37.1, 47.7)		10	40.5 ± 8.35	42.3 (36.9, 45.2)	1.02532	0.975309	0.907801	0.951125
Unknown_RI396	18	0.276 ± 0.0503	0.262 (0.248, 0.301)		17	0.279 ± 0.0456	0.29 (0.248, 0.314)	1.01087	0.989247	0.890574	0.951125
Unknown_RI989	18	1.05 ± 0.199	1.03 (0.948, 1.2)		17	1.05 ± 0.174	1.03 (0.982, 1.18)	1	1	0.900522	0.951125
3-butyl-3-methyl-1-Cyclohexanone	12	0.217 ± 0.0457	0.212 (0.195, 0.226)		15	0.223 ± 0.0674	0.208 (0.173, 0.26)	1.02765	0.973094	0.902732	0.951125
2-Hydroxyoctanoic Acid	15	0.0981 ± 0.0243	0.0947 (0.0822, 0.107)		12	0.0983 ± 0.0329	0.0909 (0.0803, 0.101)	1.00204	0.997965	0.903531	0.951125
2,4-Thiazolidinedione	15	0.956 ± 0.451	0.841 (0.587, 1.16)		15	0.94 ± 0.237	0.981 (0.803, 1.1)	0.983264	1.01702	0.90751	0.951125
Nervonic Acid	11	2.83 ± 0.826	2.81 (2.36, 3.23)		13	2.86 ± 0.77	2.77 (2.24, 3.37)	1.0106	0.98951	0.910198	0.951125
Unknown_RI1569	15	22.2 ± 3.06	21.6 (20.2, 24.2)		16	22.6 ± 4.66	22.2 (19.7, 24.1)	1.01802	0.982301	0.913104	0.951125
Unknown_RI1411	8	0.117 ± 0.105	0.0764 (0.0633, 0.115)		12	0.12 ± 0.118	0.0775 (0.0526, 0.107)	1.02564	0.975	0.913415	0.951125
C18	16	0.0623 ± 0.0141	0.0605 (0.0529, 0.0673)		10	0.0628 ± 0.0107	0.062 (0.0554, 0.0708)	1.00803	0.992038	0.920113	0.954856
Hexanoic Acid	15	0.115 ± 0.0425	0.101 (0.0832, 0.142)		17	0.11 ± 0.0311	0.104 (0.0931, 0.121)	0.956522	1.04545	0.921205	0.954856
Unknown_RI2087	14	0.343 ± 0.0351	0.337 (0.326, 0.354)		11	0.345 ± 0.0567	0.352 (0.29, 0.393)	1.00583	0.994203	0.932598	0.964463
Unknown D2	18	0.182 ± 0.0365	0.178 (0.158, 0.201)		17	0.183 ± 0.0433	0.185 (0.162, 0.215)	1.00549	0.994536	0.940912	0.969845
Unknown_RI1598	18	0.317 ± 0.16	0.256 (0.211, 0.358)		17	0.291 ± 0.086	0.294 (0.239, 0.342)	0.917981	1.08935	0.942074	0.969845
5-Hydroxydopamine	15	0.439 ± 0.13	0.417 (0.343, 0.492)		16	0.442 ± 0.144	0.488 (0.342, 0.529)	1.00683	0.993213	0.948278	0.974023
Unknown_RI1865	11	0.925 ± 0.0906	0.919 (0.857, 0.952)		9	0.921 ± 0.173	0.933 (0.83, 0.981)	0.995676	1.00434	0.955199	0.978917
Ser	16	158 ± 32.4	152 (145, 163)		10	159 ± 34.5	156 (142, 166)	1.00633	0.993711	0.957672	0.979241
Threonine	18	8.07 ± 1.78	7.79 (7.18, 8.92)		17	8.18 ± 2.16	7.97 (6.45, 9.03)	1.01363	0.986553	0.961364	0.980807
PC aa C32:3	16	0.188 ± 0.0335	0.194 (0.171, 0.209)		10	0.187 ± 0.0423	0.197 (0.175, 0.212)	0.994681	1.00535	0.969267	0.984446
Uracil	18	14.9 ± 5.65	14.6 (11.6, 16.6)		17	15 ± 4.59	14.4 (12.7, 17.7)	1.00671	0.993333	0.967618	0.984446
PC aa C26:0	16	0.787 ± 0.134	0.813 (0.729, 0.861)		10	0.866 ± 0.292	0.749 (0.722, 0.798)	1.10038	0.908776	0.995451	0.995451
Dimethylglycine	18	5.95 ± 1.73	6.03 (4.38, 6.7)		17	6.01 ± 2.46	5.4 (4.42, 6.57)	1.01008	0.990017	0.986282	0.995451
Methoxyethylamine	9	65.4 ± 15	63.7 (52.9, 78.7)		10	65 ± 12.7	64.2 (62.5, 67.5)	0.993884	1.00615	0.989998	0.995451
Unknown_RI876	18	146 ± 55.4	133 (116, 149)		17	138 ± 25.3	143 (114, 160)	0.945205	1.05797	0.992636	0.995451
Methyl Isohexadecanoate	16	0.659 ± 0.165	0.648 (0.553, 0.695)		16	0.659 ± 0.148	0.619 (0.57, 0.815)	1	1	0.99308	0.995451
Unknown_RI691	18	2.28 ± 0.632	2.19 (1.98, 2.36)		17	2.24 ± 0.402	2.32 (1.95, 2.48)	0.982456	1.01786	0.994595	0.995451
Unknown_RI216	18	6.75 ± 1.77	6.71 (6.25, 7.94)		17	6.71 ± 1.31	6.99 (6.45, 7.38)	0.994074	1.00596	0.995273	0.995451

## Sheet: Supplemental Table 3
Supplemental Table 3: Complet list of the differences of the metabolites between 4wk ABX microbial deplition and 2wk post-FMT
Metabolite	After 4wk ABX microbial deplition				2wk post-FMT			Fold change	Fold change-1	P	adj.P
	n	Mean ± SD	Median (25th, 75th)		n	Mean ± SD	Median (25th, 75th)
2,4-Dichlorobenzoic Acid	17	0.361 ± 0.0776	0.337 (0.321, 0.41)		17	0.148 ± 0.0386	0.148 (0.122, 0.161)	0.409315	2.44311	7.72722e-09	3.56998e-06
Unknown_RI1961	17	0.0706 ± 0.0111	0.0718 (0.0624, 0.0771)		17	0.122 ± 0.0279	0.125 (0.103, 0.143)	1.7224	0.580586	7.0232e-08	1.62236e-05
2-Deoxyinosose	17	0.376 ± 0.063	0.358 (0.332, 0.432)		17	0.566 ± 0.109	0.551 (0.474, 0.671)	1.50279	0.66543	1.82539e-06	0.000281109
C3	10	0.196 ± 0.0249	0.193 (0.183, 0.215)		15	0.266 ± 0.0361	0.271 (0.238, 0.289)	1.35573	0.737608	7.83e-06	0.000904365
Sorbose	17	1.55 ± 0.434	1.45 (1.22, 1.93)		17	2.58 ± 0.686	2.71 (2.14, 3.09)	1.65791	0.603168	1.25799e-05	0.00116238
1,5-Anhydroglucitol	17	9.41 ± 1.74	9.38 (8.04, 10.4)		17	12.7 ± 2.04	12.6 (11.4, 14.6)	1.35353	0.738807	1.51546e-05	0.00116691
Talofuranose	17	0.832 ± 0.205	0.818 (0.704, 0.94)		17	1.8 ± 1.64	1.34 (0.933, 1.64)	2.16704	0.461458	6.90207e-05	0.00455536
PC aa C34:4	10	0.432 ± 0.108	0.46 (0.423, 0.489)		15	0.585 ± 0.126	0.597 (0.52, 0.674)	1.35329	0.738942	0.000124133	0.00715041
Docosane	17	0.333 ± 0.0752	0.308 (0.298, 0.409)		17	0.49 ± 0.0836	0.495 (0.407, 0.552)	1.46967	0.680427	0.000139294	0.00715041
PC aa C36:5	10	5.78 ± 1.75	6.11 (5.75, 6.59)		15	7.95 ± 2.05	8.18 (7.34, 9.31)	1.37519	0.727172	0.000285108	0.013172
Unknown_RI1082	17	2.54 ± 0.762	2.56 (2.14, 2.95)		17	1.66 ± 0.431	1.69 (1.36, 1.89)	0.652939	1.53154	0.000323229	0.0135756
PC aa C36:6	10	0.362 ± 0.102	0.39 (0.35, 0.408)		15	0.486 ± 0.117	0.509 (0.437, 0.565)	1.34131	0.74554	0.000384501	0.0136646
Glycerol 2-phposphate	17	2.86 ± 0.741	2.96 (2.56, 3.45)		17	1.99 ± 0.469	2.1 (1.7, 2.34)	0.697129	1.43445	0.000369511	0.0136646
PC aa C38:5	10	26.8 ± 7.44	29.5 (27.3, 30.5)		15	34.5 ± 8.11	35.7 (32, 38.9)	1.28786	0.776481	0.000504565	0.0139273
PC aa C36:4	10	73.4 ± 16.4	78 (73.2, 79.8)		15	88.7 ± 13.6	90.7 (86.1, 97.1)	1.20919	0.826999	0.000517522	0.0139273
C0	10	15.6 ± 0.855	15.5 (15.1, 15.9)		15	19.3 ± 3.02	20.2 (16.4, 21.6)	1.2413	0.80561	0.000542622	0.0139273
Rhamnose	17	0.423 ± 0.0693	0.411 (0.384, 0.462)		17	0.517 ± 0.0706	0.53 (0.458, 0.562)	1.22096	0.819028	0.00046363	0.0139273
3-Ureidopropionic Acid	17	0.0548 ± 0.0341	0.0469 (0.0405, 0.0544)		17	0.0859 ± 0.0288	0.0764 (0.0682, 0.111)	1.56949	0.637148	0.000463764	0.0139273
3-Methylhistidine	17	0.307 ± 0.0427	0.311 (0.277, 0.333)		17	0.376 ± 0.0592	0.372 (0.33, 0.407)	1.22494	0.816369	0.00070553	0.0171555
C5-OH (C3-DC-M)	10	0.073 ± 0.00798	0.0738 (0.0673, 0.0789)		15	0.0861 ± 0.00843	0.0823 (0.079, 0.094)	1.17953	0.847792	0.000814344	0.018456
1-4-Butanediamine	17	0.383 ± 0.125	0.357 (0.292, 0.458)		17	0.551 ± 0.148	0.567 (0.427, 0.596)	1.43743	0.695684	0.000838908	0.018456
Met	10	73.2 ± 9.93	71.9 (67.4, 76.9)		15	57.7 ± 10.1	58.5 (50.8, 62.9)	0.788837	1.26769	0.00119215	0.0248665
PC aa C32:1	10	3.81 ± 0.897	3.75 (3.69, 4.22)		15	5.52 ± 1.42	5.56 (4.69, 6.51)	1.44941	0.689937	0.00123794	0.0248665
PC aa C32:2	10	0.813 ± 0.2	0.867 (0.782, 0.904)		15	1.03 ± 0.237	1.02 (0.968, 1.18)	1.26869	0.788216	0.00191996	0.0369593
PC ae C38:0	10	2.99 ± 0.883	3.31 (2.87, 3.47)		15	3.75 ± 0.897	3.9 (3.5, 4.27)	1.25315	0.797989	0.00209237	0.0371798
Unknown_RI1773	17	0.158 ± 0.0374	0.156 (0.132, 0.188)		17	0.226 ± 0.0347	0.225 (0.195, 0.238)	1.42702	0.70076	0.00207342	0.0371798
Allantoin	17	2.82 ± 0.703	2.96 (2.26, 3.33)		17	4.06 ± 1.28	4.09 (3.33, 4.67)	1.43894	0.694954	0.00227822	0.0389828
Carbonic Acid	17	0.608 ± 0.108	0.639 (0.559, 0.655)		17	0.454 ± 0.142	0.499 (0.457, 0.525)	0.746847	1.33896	0.00242018	0.0399329
Pyrrole-2-carboxylic Acid	17	0.113 ± 0.0196	0.118 (0.105, 0.121)		17	0.144 ± 0.0331	0.147 (0.137, 0.163)	1.27595	0.783732	0.00252907	0.0402907
Kojic Acid	17	0.0566 ± 0.00922	0.0567 (0.053, 0.0605)		17	0.0823 ± 0.0242	0.0772 (0.0624, 0.091)	1.45226	0.688583	0.00270438	0.0416474
C5	10	0.139 ± 0.0286	0.134 (0.12, 0.161)		15	0.108 ± 0.0147	0.103 (0.098, 0.11)	0.775726	1.28912	0.00296445	0.043909
Guanidinosuccinic Acid	17	1.09 ± 0.253	1.12 (0.964, 1.32)		17	1.48 ± 0.42	1.58 (1.14, 1.71)	1.35556	0.737702	0.00304132	0.043909
Gluconic Acid	17	0.0591 ± 0.0196	0.0605 (0.0397, 0.0738)		17	0.156 ± 0.274	0.0893 (0.0629, 0.107)	2.64058	0.378705	0.00331403	0.0463964
C18	10	0.0628 ± 0.0107	0.062 (0.0554, 0.0708)		15	0.0768 ± 0.00929	0.078 (0.0708, 0.082)	1.22323	0.817511	0.00349332	0.0474681
lysoPC a C17:0	10	2.56 ± 0.461	2.56 (2.44, 2.92)		15	2 ± 0.3	1.99 (1.9, 2.16)	0.77921	1.28335	0.00408592	0.0539341
Thr	10	185 ± 15.1	188 (174, 195)		15	159 ± 24.6	156 (146, 174)	0.864006	1.1574	0.00440524	0.055006
Alpha-Ketoglutaric Acid	17	0.679 ± 0.164	0.691 (0.548, 0.787)		17	0.939 ± 0.297	0.942 (0.727, 1.2)	1.3837	0.722702	0.00438279	0.055006
Linolenic Acid	17	0.1 ± 0.0246	0.109 (0.0754, 0.116)		17	0.074 ± 0.029	0.0721 (0.0516, 0.0998)	0.740184	1.35102	0.00496398	0.0603515
PC aa C40:5	10	4.83 ± 1.3	5.24 (4.9, 5.43)		15	5.95 ± 1.36	6.07 (5.38, 6.79)	1.23221	0.811547	0.0054184	0.0619241
C18:1	10	0.288 ± 0.0555	0.301 (0.278, 0.324)		15	0.355 ± 0.0447	0.348 (0.325, 0.388)	1.23087	0.812433	0.00576436	0.0619241
PC aa C34:3	10	8.69 ± 2.41	9.42 (8.43, 9.72)		15	10.5 ± 2.45	10.9 (9.81, 12.1)	1.20644	0.828884	0.00589754	0.0619241
Unknown D1	17	0.0205 ± 0.00448	0.0209 (0.0162, 0.0228)		17	0.0163 ± 0.00351	0.0162 (0.0145, 0.019)	0.797131	1.2545	0.00572044	0.0619241
1-Deoxypentitol	17	0.101 ± 0.0177	0.0987 (0.0884, 0.108)		17	0.128 ± 0.0338	0.123 (0.117, 0.151)	1.27833	0.782272	0.00582738	0.0619241
Arabinose	17	0.198 ± 0.0467	0.186 (0.172, 0.23)		17	0.335 ± 0.368	0.246 (0.215, 0.296)	1.69243	0.590867	0.0058844	0.0619241
Unknown_RI1950	17	0.963 ± 0.351	0.924 (0.718, 1.13)		17	1.55 ± 0.684	1.46 (1.12, 2.16)	1.61261	0.620114	0.00674023	0.0691997
PC aa C38:4	10	71.7 ± 19.5	74.4 (66.8, 81.7)		15	91.8 ± 18.1	93.1 (84, 104)	1.27954	0.781528	0.00716603	0.0719718
Propylene glycol	17	0.252 ± 0.0547	0.229 (0.209, 0.292)		17	0.34 ± 0.0997	0.34 (0.318, 0.375)	1.35084	0.740282	0.00738869	0.0726292
Valine	17	0.0685 ± 0.0109	0.0706 (0.0597, 0.0756)		17	0.0562 ± 0.00566	0.0563 (0.0521, 0.0589)	0.819502	1.22025	0.00761555	0.072752
Glyoxylic Acid	17	0.349 ± 0.0642	0.365 (0.314, 0.4)		17	0.478 ± 0.149	0.475 (0.343, 0.594)	1.37043	0.729698	0.00771612	0.072752
Unknown_RI335	17	1.06 ± 0.186	1.06 (0.941, 1.15)		17	1.46 ± 0.517	1.37 (1.2, 1.6)	1.3798	0.724742	0.00812182	0.0745333
3,6-dihydropyrazine-2,3,5-triol	17	0.262 ± 0.0934	0.237 (0.215, 0.277)		17	0.422 ± 0.145	0.401 (0.322, 0.481)	1.60792	0.621923	0.0082277	0.0745333
3-Phosphoglyceric Acid	17	3.31 ± 0.927	3.59 (3.21, 3.91)		17	4.29 ± 1.09	4.37 (3.77, 5.1)	1.29419	0.772681	0.00857155	0.0761549
Unknown_RI298	17	0.288 ± 0.0332	0.286 (0.272, 0.296)		17	0.327 ± 0.113	0.357 (0.327, 0.378)	1.13604	0.880253	0.0089434	0.0774371
Mannitol	17	0.496 ± 0.175	0.421 (0.334, 0.643)		17	0.754 ± 0.381	0.628 (0.586, 0.796)	1.52058	0.657643	0.00909752	0.0774371
Glucose	17	56.8 ± 8.4	55.8 (51.2, 62.4)		17	65.5 ± 10.1	63.1 (59.3, 70)	1.15477	0.865975	0.00965218	0.0774371
Phosphorylethanolamine	17	0.551 ± 0.133	0.55 (0.445, 0.63)		17	0.692 ± 0.166	0.676 (0.604, 0.805)	1.25522	0.796674	0.00965919	0.0774371
N-(2-hydroxyethyl)-iminodiacetic Acid	17	1.13 ± 0.363	1.02 (0.852, 1.31)		17	1.65 ± 0.703	1.6 (1.1, 1.85)	1.45861	0.685582	0.00971424	0.0774371
Pipecolic Acid	17	0.858 ± 0.158	0.881 (0.737, 0.955)		17	1.06 ± 0.249	1.09 (0.883, 1.23)	1.23194	0.811731	0.00972154	0.0774371
Tryptophan	17	47.2 ± 6.85	46.9 (45.8, 51.6)		17	53.8 ± 7.26	54 (48.9, 58.5)	1.13907	0.877908	0.0106849	0.0836685
Nicotinamide	17	0.0818 ± 0.026	0.0854 (0.0703, 0.096)		17	0.119 ± 0.0495	0.117 (0.0722, 0.141)	1.45506	0.687258	0.0119346	0.0918961
2-Furanacetic Acid	17	0.43 ± 0.121	0.455 (0.334, 0.51)		17	0.587 ± 0.198	0.571 (0.474, 0.671)	1.3629	0.733728	0.0136742	0.103565
N-Formylglycine	17	0.0624 ± 0.0144	0.0648 (0.0527, 0.071)		17	0.0863 ± 0.035	0.08 (0.0616, 0.0972)	1.38223	0.723471	0.0143644	0.107038
Unknown_RI861	17	0.365 ± 0.0959	0.345 (0.312, 0.401)		17	0.499 ± 0.203	0.471 (0.346, 0.634)	1.36869	0.730628	0.0152282	0.111673
(Z)-4-hydroxy-6-oxooct-4-enoic Acid	17	0.186 ± 0.0548	0.178 (0.15, 0.213)		17	0.252 ± 0.092	0.23 (0.203, 0.292)	1.35776	0.736507	0.0164519	0.118377
alpha-Aminoadipic Acid	17	2.44 ± 0.541	2.33 (2.02, 2.81)		17	2.93 ± 0.581	3.07 (2.55, 3.3)	1.19894	0.83407	0.0166548	0.118377
Unknown_RI878	17	3.88 ± 2.1	3.28 (2.74, 4.31)		17	5.02 ± 1.97	4.41 (3.59, 5.9)	1.2947	0.77238	0.0182652	0.127856
Unknown_RI1533	17	0.586 ± 0.224	0.529 (0.475, 0.608)		17	0.731 ± 0.214	0.693 (0.626, 0.826)	1.24678	0.802063	0.0187723	0.129445
H1	10	10700 ± 1660	11100 (10100, 11600)		15	12500 ± 1780	12200 (11300, 13600)	1.16433	0.85886	0.0200482	0.13621
Unknown_RI794	17	4.1 ± 0.892	4.14 (3.63, 4.43)		17	3.4 ± 0.79	3.41 (2.95, 3.63)	0.829505	1.20554	0.0214845	0.140936
1H-Indole-3-ethanamine	17	0.587 ± 0.503	0.431 (0.239, 0.713)		17	0.343 ± 0.313	0.22 (0.185, 0.362)	0.583299	1.71439	0.0216618	0.140936
Unknown_RI1680	17	0.316 ± 0.0737	0.315 (0.259, 0.383)		17	0.389 ± 0.101	0.38 (0.33, 0.42)	1.23067	0.812566	0.0217716	0.140936
3-Deoxypentitol	17	0.389 ± 0.0826	0.379 (0.333, 0.444)		17	0.472 ± 0.113	0.453 (0.389, 0.565)	1.21395	0.823759	0.021964	0.140936
1,3-Dimethyl-5-hydroxymethyluracil	17	3.22 ± 0.767	3.39 (2.75, 3.69)		17	4.45 ± 1.67	4.22 (3.33, 5.47)	1.38178	0.723704	0.02356	0.149106
4-Hydroxyphenylpyruvic Acid	17	0.148 ± 0.0769	0.135 (0.107, 0.148)		17	0.191 ± 0.066	0.16 (0.142, 0.23)	1.28672	0.777168	0.0245885	0.153512
xLeu	10	199 ± 27.9	202 (183, 208)		15	174 ± 20.8	177 (154, 186)	0.873143	1.14529	0.0253186	0.153911
2-oxo-Cyclohexaneacetonitrile	17	0.248 ± 0.0524	0.255 (0.215, 0.288)		17	0.209 ± 0.0568	0.217 (0.154, 0.256)	0.84267	1.1867	0.0250426	0.153911
Val	10	208 ± 27.6	203 (195, 209)		15	187 ± 18.9	192 (179, 201)	0.899242	1.11205	0.0263046	0.155363
PC ae C42:0	10	0.891 ± 0.12	0.939 (0.832, 0.974)		15	0.987 ± 0.141	0.995 (0.969, 1.04)	1.10797	0.902554	0.0265663	0.155363
Erucic Acid	17	0.344 ± 0.0651	0.36 (0.314, 0.393)		17	0.285 ± 0.0885	0.296 (0.222, 0.357)	0.827648	1.20824	0.0264174	0.155363
Citrulline	17	1.25 ± 0.272	1.25 (1.13, 1.48)		17	1.5 ± 0.352	1.52 (1.25, 1.63)	1.20001	0.833327	0.0269678	0.155739
3-Hydroxyisovaleric Acid	17	0.111 ± 0.0196	0.113 (0.0989, 0.118)		17	0.18 ± 0.105	0.14 (0.104, 0.183)	1.62314	0.61609	0.0276299	0.157252
Allantoic Acid	17	5.2 ± 15.4	0.149 (0.114, 0.2)		17	11.9 ± 21	0.228 (0.163, 21.2)	2.28295	0.43803	0.0279105	0.157252
SM C22:3	10	14.8 ± 3.97	15.4 (13.8, 16.8)		15	18.5 ± 3.63	18.2 (16.9, 20.9)	1.24771	0.801471	0.0305939	0.166278
Gly	10	311 ± 65	305 (268, 325)		15	264 ± 44.2	259 (232, 276)	0.846733	1.18101	0.0313122	0.166278
Creatinine	17	1.98 ± 0.546	1.81 (1.67, 2.37)		17	2.46 ± 0.699	2.34 (1.96, 2.74)	1.24196	0.80518	0.0301851	0.166278
5-hydroxy-1,3-dimethyldihydropyrimidine-2,4(1H,3H)-dione	17	5.04 ± 1.24	4.83 (4.4, 6.35)		17	6.22 ± 1.7	5.75 (4.87, 7.6)	1.23302	0.81102	0.0311897	0.166278
4-Hydroxyproline	17	0.689 ± 0.159	0.71 (0.63, 0.753)		17	0.866 ± 0.275	0.787 (0.719, 0.928)	1.25739	0.795296	0.0312697	0.166278
2-Methyl-4-pentenoic Acid	17	0.355 ± 0.0398	0.361 (0.333, 0.382)		17	0.445 ± 0.142	0.423 (0.362, 0.504)	1.25345	0.797797	0.0326535	0.171431
PC ae C40:0	10	14.4 ± 4.51	16.5 (13.1, 17)		15	17.1 ± 4.34	18.1 (15.9, 19.3)	1.1862	0.843027	0.0332921	0.172259
lysoPC a C16:0	10	204 ± 38.5	217 (206, 222)		15	178 ± 24.3	183 (171, 193)	0.868767	1.15106	0.033557	0.172259
Unknown_RI2425	17	2.81 ± 0.365	2.83 (2.7, 2.96)		17	3.28 ± 0.752	3.27 (2.74, 3.6)	1.16745	0.856569	0.0342428	0.173848
SM C20:2	10	1.51 ± 0.424	1.6 (1.51, 1.75)		15	1.87 ± 0.501	1.81 (1.74, 2.22)	1.23502	0.809705	0.0363465	0.182523
Ethylmalonic Acid	17	0.103 ± 0.0109	0.104 (0.0978, 0.108)		17	0.118 ± 0.0246	0.122 (0.105, 0.14)	1.14672	0.872053	0.0371313	0.184459
lysoPC a C14:0	10	5.1 ± 0.567	5.07 (4.65, 5.54)		15	4.6 ± 0.491	4.57 (4.3, 5.02)	0.903102	1.10729	0.0376009	0.184804
Thymidine	17	0.396 ± 0.095	0.416 (0.379, 0.45)		17	0.515 ± 0.192	0.494 (0.403, 0.648)	1.30026	0.769076	0.0411383	0.200062
Unknown_RI396	17	0.279 ± 0.0456	0.29 (0.248, 0.314)		17	0.325 ± 0.0722	0.321 (0.29, 0.369)	1.16207	0.860537	0.0427906	0.20593
PC aa C38:3	10	22.9 ± 6.71	25.1 (21.8, 26.3)		15	27 ± 7.08	27.4 (25.1, 28.8)	1.18249	0.845674	0.0454593	0.216372
Unknown_RI1859	17	0.0742 ± 0.015	0.0732 (0.0661, 0.0844)		17	0.0841 ± 0.0157	0.0757 (0.0736, 0.098)	1.13281	0.882764	0.045897	0.216372
4-Pyridinol	17	0.211 ± 0.0309	0.215 (0.196, 0.219)		17	0.252 ± 0.0683	0.247 (0.211, 0.27)	1.19866	0.834263	0.0477002	0.222601
PC ae C42:1	10	0.448 ± 0.114	0.474 (0.428, 0.516)		15	0.513 ± 0.105	0.54 (0.494, 0.565)	1.14369	0.874366	0.0483098	0.223191
Unknown_RI2382	17	0.504 ± 0.121	0.486 (0.451, 0.543)		17	0.426 ± 0.097	0.442 (0.349, 0.489)	0.845116	1.18327	0.0488741	0.223563
N,N-Diisopropylbenzothiazole-2-sulfenamide	17	0.118 ± 0.0314	0.11 (0.102, 0.124)		17	0.145 ± 0.0389	0.133 (0.119, 0.168)	1.2304	0.812742	0.0513206	0.232452
Histidine	17	8.91 ± 2.47	9.29 (6.93, 10.1)		17	10.3 ± 2.12	9.88 (9.03, 11.4)	1.15974	0.862264	0.0525975	0.235923
5-Amino-2-methyl-2H-tetrazole	17	0.114 ± 0.0277	0.111 (0.0942, 0.13)		17	0.151 ± 0.0547	0.148 (0.108, 0.19)	1.32573	0.754302	0.0535336	0.236597
Hydroxypyruvate	17	0.167 ± 0.0424	0.166 (0.134, 0.198)		17	0.413 ± 0.466	0.265 (0.18, 0.482)	2.47457	0.404111	0.0541449	0.236597
Ribose 5-phosphate	17	9.61 ± 2.14	9.78 (9.15, 10.9)		17	8.14 ± 2.13	7.78 (7.09, 9.23)	0.847481	1.17997	0.0542842	0.236597
2-Hydroxyadipic Acid	17	0.0656 ± 0.0152	0.0614 (0.0522, 0.0779)		17	0.077 ± 0.0184	0.083 (0.0609, 0.089)	1.17287	0.852607	0.0554192	0.238666
alpha-Ketobutyric Acid	17	1.07 ± 0.342	1.16 (0.766, 1.4)		17	0.849 ± 0.309	0.881 (0.653, 1.02)	0.792639	1.26161	0.0557922	0.238666
PC aa C36:1	10	27.9 ± 8.34	31 (26.3, 31.7)		15	33.9 ± 11	33.1 (31, 36.2)	1.21579	0.822511	0.0570724	0.241903
pyrazine-2,5-diol	17	0.035 ± 0.00833	0.0339 (0.0317, 0.0381)		17	0.0447 ± 0.0138	0.0434 (0.0341, 0.0493)	1.27836	0.78225	0.0602565	0.253077
Unknown_RI1355	17	7.24 ± 2.46	6.68 (6.08, 7.73)		17	8.69 ± 2.05	8.4 (7.2, 9.65)	1.19977	0.833491	0.061287	0.255086
C16	10	0.265 ± 0.0561	0.26 (0.237, 0.306)		15	0.308 ± 0.0474	0.312 (0.282, 0.331)	1.16118	0.861191	0.0630184	0.257723
C18:1-OH	10	0.0236 ± 0.00362	0.0243 (0.0231, 0.0253)		15	0.0265 ± 0.00368	0.0267 (0.0238, 0.0287)	1.12271	0.890704	0.0655064	0.257723
PC ae C42:2	10	0.512 ± 0.143	0.554 (0.502, 0.594)		15	0.59 ± 0.163	0.61 (0.522, 0.681)	1.15229	0.867835	0.0674032	0.257723
Unknown_RI1917	17	10.8 ± 1.37	11.1 (9.86, 11.5)		17	12.6 ± 3.1	11.8 (10.1, 15.3)	1.166	0.85763	0.063902	0.257723
Orotidine	17	0.361 ± 0.0866	0.344 (0.327, 0.429)		17	0.436 ± 0.128	0.421 (0.347, 0.504)	1.20817	0.827695	0.0639173	0.257723
Malonic Acid	17	0.211 ± 0.038	0.215 (0.186, 0.227)		17	0.248 ± 0.063	0.239 (0.197, 0.302)	1.17341	0.852217	0.0648134	0.257723
pyrazine-2,3,5-triol	17	0.0223 ± 0.00293	0.0225 (0.0205, 0.0245)		17	0.0276 ± 0.009	0.0256 (0.0211, 0.0324)	1.23799	0.807762	0.0662695	0.257723
Formamide	17	0.188 ± 0.0311	0.183 (0.167, 0.213)		17	0.224 ± 0.0646	0.238 (0.166, 0.261)	1.18606	0.843124	0.0663923	0.257723
Alanylglycine	17	0.403 ± 0.123	0.424 (0.32, 0.458)		17	0.496 ± 0.161	0.478 (0.324, 0.599)	1.23214	0.811598	0.0667779	0.257723
2-Methoxybenzoylformic Acid	17	0.339 ± 0.0966	0.313 (0.254, 0.403)		17	0.279 ± 0.0938	0.259 (0.21, 0.344)	0.822443	1.21589	0.0674989	0.257723
Parabanic Acid, Dihydrouracil	17	0.0446 ± 0.00615	0.0438 (0.0407, 0.0476)		17	0.0348 ± 0.0134	0.0327 (0.0262, 0.0398)	0.779635	1.28265	0.0684421	0.259183
Linolic Acid	17	0.22 ± 0.0626	0.226 (0.184, 0.258)		17	0.255 ± 0.0464	0.261 (0.213, 0.28)	1.16278	0.860005	0.0712927	0.266436
Leucine	17	15.7 ± 3.51	16.6 (15.1, 17.3)		17	14.4 ± 3.57	15.5 (13.4, 16)	0.918838	1.08833	0.0715109	0.266436
Unknown_RI1058	17	0.259 ± 0.0401	0.268 (0.23, 0.291)		17	0.313 ± 0.108	0.309 (0.245, 0.342)	1.20845	0.827504	0.0748998	0.27683
PC ae C42:3	10	1.29 ± 0.396	1.4 (1.28, 1.5)		15	1.51 ± 0.462	1.54 (1.37, 1.81)	1.16857	0.855746	0.0756148	0.277254
11,14-Eicosadienoic Acid	17	0.437 ± 0.103	0.432 (0.382, 0.51)		17	0.367 ± 0.103	0.33 (0.296, 0.434)	0.838362	1.1928	0.0772232	0.279073
Pseudo uridine	17	0.568 ± 0.11	0.573 (0.475, 0.649)		17	0.641 ± 0.121	0.634 (0.549, 0.705)	1.12785	0.886646	0.077319	0.279073
Sedoheptulose	17	76.1 ± 42.2	92.4 (33, 106)		17	108 ± 22.6	110 (95.3, 128)	1.41334	0.707543	0.0820181	0.293739
N-Methyl-L-leucine	17	0.135 ± 0.0253	0.136 (0.121, 0.146)		17	0.12 ± 0.0232	0.117 (0.102, 0.137)	0.888627	1.12533	0.0858387	0.305058
4-Heptanol	17	0.152 ± 0.0351	0.157 (0.131, 0.178)		17	0.129 ± 0.0353	0.125 (0.0993, 0.16)	0.848987	1.17787	0.0902739	0.318371
Methionine	17	1.23 ± 0.276	1.28 (1.03, 1.39)		17	1.06 ± 0.29	0.982 (0.873, 1.26)	0.864072	1.15731	0.094852	0.331728
5,8,11,14,17-Eicosapentaenoic Acid	17	0.647 ± 0.163	0.657 (0.58, 0.782)		17	0.553 ± 0.147	0.552 (0.447, 0.676)	0.854443	1.17035	0.0960123	0.331728
Unknown_RI611b	17	0.0623 ± 0.0175	0.0555 (0.0474, 0.0704)		17	0.0735 ± 0.02	0.0691 (0.061, 0.078)	1.17956	0.847774	0.0970149	0.331728
3-Methoxytyramine	17	0.103 ± 0.0343	0.0952 (0.0825, 0.103)		17	0.136 ± 0.0483	0.13 (0.0964, 0.157)	1.32347	0.755592	0.097178	0.331728
Arabitol	17	0.0598 ± 0.0108	0.0587 (0.0524, 0.0614)		17	0.0667 ± 0.0173	0.0649 (0.0619, 0.0735)	1.11433	0.897399	0.0976516	0.331728
Unknown_RI3458	17	0.096 ± 0.0258	0.0908 (0.0788, 0.113)		17	0.0816 ± 0.0161	0.0827 (0.0692, 0.0944)	0.849262	1.17749	0.0986763	0.332763
PC ae C40:1	10	2.72 ± 0.812	3.08 (2.65, 3.12)		15	3.01 ± 0.802	3.05 (2.82, 3.47)	1.10985	0.901019	0.0997229	0.33321
C4	10	0.489 ± 0.117	0.481 (0.406, 0.548)		15	0.616 ± 0.208	0.582 (0.452, 0.735)	1.25965	0.793873	0.100252	0.33321
lysoPC a C18:0	10	106 ± 26.4	111 (102, 121)		15	92.8 ± 17.8	89.2 (86.3, 106)	0.873434	1.14491	0.103298	0.340885
Unknown_RI1497	17	0.494 ± 0.0847	0.483 (0.423, 0.555)		17	0.444 ± 0.0924	0.444 (0.371, 0.487)	0.898481	1.11299	0.108574	0.355752
C5-DC (C6-OH)	10	0.0338 ± 0.00659	0.0335 (0.0287, 0.039)		15	0.0379 ± 0.00517	0.039 (0.0348, 0.0415)	1.12274	0.89068	0.113186	0.360002
4-Ketoglucose	17	0.511 ± 0.143	0.55 (0.412, 0.61)		17	0.65 ± 0.29	0.596 (0.47, 0.827)	1.27358	0.785185	0.111329	0.360002
Pyrophosphate	17	0.838 ± 0.321	0.776 (0.565, 1.03)		17	1.05 ± 0.412	0.967 (0.759, 1.29)	1.25089	0.799432	0.112604	0.360002
3,3,5,5-tetramethylcyclohex-1-enol	17	0.0906 ± 0.0201	0.0917 (0.0737, 0.095)		17	0.11 ± 0.0297	0.101 (0.0879, 0.13)	1.20867	0.827354	0.114036	0.360002
Hypotaurine	17	0.429 ± 0.287	0.361 (0.322, 0.423)		17	0.531 ± 0.255	0.462 (0.316, 0.664)	1.23794	0.807796	0.114523	0.360002
Unknown A	17	0.456 ± 0.0653	0.459 (0.403, 0.501)		17	0.514 ± 0.131	0.519 (0.407, 0.627)	1.12745	0.886957	0.114546	0.360002
Valylglycine	17	0.0112 ± 0.00204	0.0113 (0.0103, 0.0127)		17	0.0129 ± 0.00324	0.0125 (0.0102, 0.0149)	1.15805	0.863522	0.115724	0.361247
PC aa C34:1	10	98.7 ± 27.7	103 (95.9, 117)		15	112 ± 26.4	113 (102, 129)	1.1345	0.881447	0.121147	0.368526
9-Tetradecenoic Acid	17	0.371 ± 0.136	0.351 (0.295, 0.485)		17	0.297 ± 0.128	0.292 (0.219, 0.374)	0.801559	1.24757	0.119769	0.368526
Unknown_RI304	17	1.74 ± 0.286	1.68 (1.59, 1.95)		17	1.98 ± 0.557	1.99 (1.54, 2.46)	1.14065	0.876689	0.120204	0.368526
Hydroxyproline	17	0.741 ± 0.179	0.707 (0.64, 0.849)		17	0.879 ± 0.297	0.853 (0.69, 0.933)	1.18636	0.842915	0.121247	0.368526
gamma-Hydroxybutyric Acid	17	0.19 ± 0.0374	0.199 (0.157, 0.219)		17	0.22 ± 0.0663	0.218 (0.178, 0.262)	1.15479	0.865962	0.12356	0.373102
Ser	10	159 ± 34.5	156 (142, 166)		15	142 ± 30	136 (125, 150)	0.890566	1.12288	0.127189	0.381566
Glucuronic Acid	17	0.626 ± 0.117	0.626 (0.565, 0.692)		17	0.702 ± 0.162	0.728 (0.621, 0.787)	1.1204	0.892539	0.130033	0.387581
Glutamine	17	71.7 ± 11.4	70.2 (65, 81.8)		17	78.1 ± 12.9	75.7 (68.2, 88.2)	1.08955	0.917812	0.134232	0.397533
Unknown_RI216	17	6.71 ± 1.31	6.99 (6.45, 7.38)		17	7.56 ± 1.86	7.59 (6.41, 8.88)	1.12593	0.888158	0.136055	0.398043
Formylglycine	17	0.258 ± 0.0505	0.275 (0.257, 0.284)		17	0.31 ± 0.0932	0.313 (0.257, 0.336)	1.20011	0.83326	0.136127	0.398043
2-ethyl-1-Hexanamine	17	0.548 ± 0.503	0.425 (0.299, 0.562)		17	0.364 ± 0.15	0.328 (0.265, 0.432)	0.664572	1.50473	0.142489	0.414026
Unknown_RI724	17	0.057 ± 0.0133	0.0534 (0.0487, 0.0606)		17	0.0474 ± 0.0165	0.0478 (0.0387, 0.0551)	0.833007	1.20047	0.143623	0.414712
Citric Acid	17	25.8 ± 4.1	24.5 (23.3, 28.9)		17	27.8 ± 3.72	27.2 (25.1, 30.2)	1.07633	0.929086	0.151576	0.433783
Unknown_RI542	17	0.52 ± 0.119	0.521 (0.451, 0.599)		17	0.454 ± 0.138	0.463 (0.353, 0.548)	0.873389	1.14496	0.152106	0.433783
C12:1	10	0.108 ± 0.0179	0.106 (0.093, 0.115)		15	0.098 ± 0.0106	0.0983 (0.0905, 0.106)	0.911194	1.09746	0.159147	0.447207
Unknown_RI1182	17	0.565 ± 0.13	0.544 (0.482, 0.659)		17	0.675 ± 0.202	0.68 (0.552, 0.776)	1.19392	0.837579	0.159086	0.447207
Unknown C	17	8.6 ± 1.36	8.37 (7.91, 9.64)		17	7.88 ± 1.57	7.92 (6.96, 8.93)	0.915833	1.0919	0.159764	0.447207
Unknown_RI371	17	0.128 ± 0.0301	0.122 (0.111, 0.144)		17	0.112 ± 0.0331	0.113 (0.0945, 0.134)	0.87788	1.13911	0.160685	0.447207
Unknown_RI1181	17	0.308 ± 0.0769	0.285 (0.257, 0.354)		17	0.258 ± 0.0435	0.269 (0.222, 0.292)	0.837736	1.19369	0.163551	0.452459
PC ae C40:4	10	1.1 ± 0.185	1.13 (1.02, 1.22)		15	1.21 ± 0.186	1.2 (1.15, 1.3)	1.09548	0.912843	0.166751	0.458566
SM C18:1	10	1.49 ± 0.39	1.51 (1.35, 1.74)		15	1.71 ± 0.26	1.78 (1.57, 1.92)	1.15178	0.868223	0.170077	0.462187
Ritalinic Acid	17	0.856 ± 0.156	0.877 (0.804, 0.915)		17	0.931 ± 0.15	0.955 (0.898, 1)	1.08739	0.919629	0.170467	0.462187
(Z)-2-(hydroxyimino)-3-methylpentanoic Acid	17	0.0593 ± 0.00989	0.0617 (0.0502, 0.0664)		17	0.0538 ± 0.0131	0.0523 (0.0462, 0.0601)	0.906276	1.10342	0.171806	0.462187
Hydroxyacetic Acid	17	2.89 ± 0.503	2.92 (2.72, 3.07)		17	3.17 ± 0.668	3.15 (2.91, 3.34)	1.09823	0.910557	0.17207	0.462187
Threonine	17	8.18 ± 2.16	7.97 (6.45, 9.03)		17	7.24 ± 1.75	6.91 (6.21, 8.08)	0.88533	1.12952	0.174208	0.465227
Unknown_RI617b	17	5.48 ± 0.743	5.64 (4.94, 5.81)		17	5.07 ± 0.99	5.1 (4.53, 5.35)	0.924267	1.08194	0.176968	0.468221
2,4-Diaminobutanoic Acid	17	0.0926 ± 0.0386	0.0792 (0.0637, 0.111)		17	0.116 ± 0.0452	0.0972 (0.0812, 0.141)	1.24715	0.801828	0.177357	0.468221
Unknown_RI1342	17	0.255 ± 0.0869	0.254 (0.185, 0.317)		17	0.289 ± 0.0963	0.263 (0.225, 0.373)	1.13593	0.880334	0.182294	0.478522
Methyl Phosphate	17	0.168 ± 0.0418	0.168 (0.158, 0.191)		17	0.194 ± 0.0598	0.194 (0.157, 0.22)	1.15075	0.868999	0.18512	0.483195
3-Aminosalicylic Acid	17	0.0915 ± 0.0198	0.0939 (0.0897, 0.0989)		17	0.105 ± 0.0237	0.097 (0.086, 0.113)	1.14366	0.874383	0.18952	0.4919
PC ae C30:0	10	0.163 ± 0.0281	0.157 (0.142, 0.174)		15	0.148 ± 0.0232	0.145 (0.138, 0.167)	0.910902	1.09781	0.193608	0.499703
Dimethylglycine	17	6.01 ± 2.46	5.4 (4.42, 6.57)		17	5.37 ± 2.74	4.77 (3.8, 5.72)	0.89362	1.11904	0.1954	0.501244
Unknown_RI1569	17	22.6 ± 4.66	22.2 (19.7, 24.1)		17	25 ± 4.71	24.7 (20.7, 29.2)	1.10839	0.902211	0.196469	0.501244
3,6-dimethylpyrazine-2,5-diol	17	0.0477 ± 0.0114	0.048 (0.0376, 0.0556)		17	0.0561 ± 0.0196	0.0532 (0.0392, 0.0711)	1.17712	0.849533	0.19746	0.501244
Unknown_RI694	17	0.575 ± 0.0942	0.551 (0.519, 0.622)		17	0.664 ± 0.198	0.622 (0.533, 0.805)	1.15566	0.86531	0.199138	0.502742
Boric Acid	17	0.0671 ± 0.013	0.064 (0.0609, 0.0793)		17	0.0611 ± 0.0138	0.0637 (0.0531, 0.073)	0.910949	1.09776	0.202054	0.50733
PC aa C42:6	10	0.462 ± 0.0895	0.486 (0.475, 0.497)		15	0.497 ± 0.0828	0.496 (0.479, 0.544)	1.07651	0.928929	0.206713	0.516224
Unknown_RI2247	17	1.05 ± 0.245	1.04 (0.978, 1.24)		17	1.26 ± 0.471	1.27 (0.972, 1.45)	1.19683	0.835543	0.210673	0.523286
Aceturic Acid	17	0.106 ± 0.0264	0.105 (0.0827, 0.131)		17	0.0961 ± 0.021	0.101 (0.0818, 0.111)	0.902282	1.1083	0.212862	0.525893
C10:2	10	0.0363 ± 0.00385	0.0357 (0.0337, 0.0375)		15	0.0344 ± 0.00275	0.0343 (0.0332, 0.0362)	0.948012	1.05484	0.219284	0.531019
PC ae C38:4	10	2.75 ± 0.546	2.93 (2.57, 3.05)		15	3 ± 0.465	3.09 (2.76, 3.32)	1.09166	0.916036	0.220005	0.531019
lysoPC a C18:2	10	106 ± 20.9	111 (99.2, 121)		15	94.4 ± 18.9	90.5 (87.3, 102)	0.894382	1.11809	0.221742	0.531019
C16:1	10	0.101 ± 0.0263	0.0973 (0.09, 0.109)		15	0.114 ± 0.0201	0.117 (0.097, 0.126)	1.12281	0.890625	0.22307	0.531019
PC aa C38:6	10	90.9 ± 25.6	96.6 (94.1, 98.6)		15	98 ± 17.8	103 (98, 107)	1.07777	0.927842	0.225519	0.531019
PC ae C36:5	10	1.42 ± 0.284	1.53 (1.3, 1.57)		15	1.51 ± 0.23	1.59 (1.38, 1.68)	1.06903	0.935429	0.22643	0.531019
2-Aminoadipic Acid	17	0.141 ± 0.0421	0.13 (0.119, 0.159)		17	0.154 ± 0.0366	0.159 (0.121, 0.178)	1.09689	0.911667	0.216827	0.531019
Aminomalonic Acid	17	0.402 ± 0.0723	0.408 (0.348, 0.443)		17	0.368 ± 0.0844	0.397 (0.311, 0.424)	0.914502	1.09349	0.217877	0.531019
Unknown_RI1964	17	0.605 ± 0.175	0.58 (0.528, 0.734)		17	0.691 ± 0.214	0.73 (0.529, 0.812)	1.14217	0.875527	0.223732	0.531019
3,4-Dimethyldihydrofuran-2,5-dione	17	0.213 ± 0.0398	0.225 (0.198, 0.231)		17	0.188 ± 0.0537	0.168 (0.157, 0.217)	0.88476	1.13025	0.226418	0.531019
Orn	10	82.7 ± 36.1	70.8 (68.3, 77.6)		15	72.7 ± 24.4	65.2 (59.1, 76.2)	0.879223	1.13737	0.23257	0.537348
C4:1	10	0.0301 ± 0.00489	0.0275 (0.0265, 0.0336)		15	0.0328 ± 0.00483	0.0337 (0.0292, 0.0357)	1.09239	0.915426	0.235818	0.537348
C14	10	0.106 ± 0.0308	0.101 (0.0903, 0.122)		15	0.117 ± 0.0219	0.116 (0.102, 0.126)	1.10147	0.90788	0.23592	0.537348
Gln	10	596 ± 53.6	593 (571, 625)		15	571 ± 43.3	564 (544, 601)	0.958222	1.0436	0.237284	0.537348
PC aa C36:3	10	56.7 ± 15.7	59.6 (57.4, 65.4)		15	62.9 ± 15.2	63 (56.5, 73)	1.10836	0.902237	0.238434	0.537348
9-Octadecenoate	17	36.5 ± 11.5	33.5 (28.6, 46.7)		17	41 ± 9.24	41.8 (38.7, 44.5)	1.12265	0.890752	0.230481	0.537348
1-[2-(Methylsulfanyl)ethyl]piperazine	17	0.185 ± 0.0241	0.193 (0.17, 0.202)		17	0.169 ± 0.0435	0.16 (0.14, 0.196)	0.910577	1.0982	0.234639	0.537348
Ethanolamine	17	3.22 ± 1.47	2.97 (2.73, 3.21)		17	3.75 ± 1.6	3.65 (3.11, 4.14)	1.16379	0.85926	0.238365	0.537348
Galactose	17	313 ± 91	319 (251, 376)		17	350 ± 93.1	344 (274, 413)	1.11852	0.894041	0.24861	0.557562
Uric Acid	17	0.241 ± 0.0763	0.237 (0.192, 0.302)		17	0.268 ± 0.0524	0.274 (0.242, 0.287)	1.11432	0.897412	0.250049	0.558081
Pro	10	84 ± 20.2	78.2 (74, 82)		15	76.2 ± 13.6	76.3 (65, 82.8)	0.906415	1.10325	0.254141	0.561784
Pyrazinoic Acid	17	0.121 ± 0.0249	0.122 (0.104, 0.134)		17	0.14 ± 0.0479	0.126 (0.0994, 0.176)	1.16011	0.861985	0.253936	0.561784
PC aa C42:5	10	0.207 ± 0.0468	0.208 (0.197, 0.236)		15	0.221 ± 0.0405	0.22 (0.213, 0.232)	1.06712	0.937105	0.258236	0.568119
Unknown_RI1778	17	0.711 ± 0.178	0.666 (0.61, 0.759)		17	0.76 ± 0.125	0.748 (0.682, 0.817)	1.06796	0.936365	0.261723	0.573062
PC aa C40:4	10	1.65 ± 0.387	1.76 (1.71, 1.84)		15	1.79 ± 0.364	1.84 (1.64, 1.95)	1.08668	0.920231	0.265898	0.579457
C12-DC	10	0.217 ± 0.0101	0.216 (0.211, 0.223)		15	0.223 ± 0.0126	0.225 (0.219, 0.231)	1.02382	0.976737	0.269257	0.582645
Unknown_RI1674	17	0.234 ± 0.0675	0.264 (0.195, 0.274)		17	0.261 ± 0.0692	0.247 (0.208, 0.302)	1.1123	0.899042	0.269883	0.582645
C9	10	0.0292 ± 0.00305	0.0297 (0.0272, 0.0306)		15	0.0315 ± 0.00555	0.031 (0.0278, 0.0348)	1.08038	0.925599	0.273744	0.583928
N-Acetylneuraminic Acid	17	0.299 ± 0.0604	0.297 (0.261, 0.33)		17	0.349 ± 0.113	0.309 (0.257, 0.466)	1.1647	0.85859	0.271943	0.583928
Unknown_RI1029	17	0.246 ± 0.0549	0.24 (0.217, 0.263)		17	0.269 ± 0.0655	0.276 (0.209, 0.325)	1.09352	0.914478	0.275463	0.583928
2,3-Dihydroxybutanoic Acid	17	0.658 ± 0.183	0.636 (0.55, 0.666)		17	0.753 ± 0.26	0.713 (0.553, 0.93)	1.14312	0.874801	0.275533	0.583928
Methylcysteine	17	0.0292 ± 0.0101	0.029 (0.0241, 0.0362)		17	0.0337 ± 0.0133	0.0307 (0.0271, 0.047)	1.1535	0.866927	0.28367	0.594721
2-(Methylmercapto)benzothiazole	17	1.33 ± 0.549	1.33 (0.958, 1.63)		17	1.57 ± 0.65	1.44 (0.953, 2.12)	1.17632	0.850106	0.283767	0.594721
Threonic Acid	17	0.246 ± 0.0297	0.251 (0.222, 0.264)		17	0.266 ± 0.0658	0.281 (0.222, 0.3)	1.07788	0.927746	0.284488	0.594721
PC aa C40:6	10	34 ± 10.8	35.3 (32.6, 39.6)		15	38.1 ± 8.57	38 (36.2, 42.8)	1.11978	0.893029	0.286654	0.596275
Oxaloacetic Acid	17	0.146 ± 0.031	0.155 (0.118, 0.169)		17	0.166 ± 0.0539	0.17 (0.125, 0.191)	1.13534	0.880791	0.287813	0.596275
lysoPC a C20:4	10	40.5 ± 8.35	42.3 (36.9, 45.2)		15	43.9 ± 7.11	45.8 (39.4, 49.2)	1.08387	0.922621	0.293405	0.602459
Unknown_RI1761	17	0.67 ± 0.153	0.662 (0.582, 0.797)		17	0.608 ± 0.183	0.631 (0.48, 0.651)	0.907788	1.10158	0.293173	0.602459
PC ae C34:0	10	0.354 ± 0.0568	0.361 (0.328, 0.388)		15	0.329 ± 0.0562	0.326 (0.305, 0.344)	0.930056	1.0752	0.297114	0.60338
Unknown_RI1598	17	0.291 ± 0.086	0.294 (0.239, 0.342)		17	0.259 ± 0.0909	0.274 (0.18, 0.291)	0.889472	1.12426	0.29714	0.60338
Unknown_RI1506	17	0.23 ± 0.0395	0.229 (0.202, 0.238)		17	0.247 ± 0.0296	0.251 (0.218, 0.262)	1.07145	0.933316	0.297772	0.60338
3-Dimethylamino-1-propanol	17	0.681 ± 0.218	0.677 (0.557, 0.794)		17	0.763 ± 0.237	0.693 (0.631, 0.847)	1.12104	0.892029	0.299191	0.603608
PC ae C36:4	10	2.46 ± 0.443	2.5 (2.38, 2.77)		15	2.64 ± 0.394	2.76 (2.36, 2.93)	1.07145	0.933316	0.302963	0.60856
C5:1	10	0.0308 ± 0.00428	0.0298 (0.0273, 0.0346)		15	0.0326 ± 0.00396	0.0327 (0.0297, 0.0348)	1.05772	0.94543	0.308319	0.616105
lysoPC a C28:0	10	0.469 ± 0.168	0.433 (0.377, 0.465)		15	0.407 ± 0.0968	0.401 (0.362, 0.441)	0.867307	1.15299	0.309386	0.616105
Mannose	17	11.1 ± 3.66	10.2 (9.44, 11.7)		17	12.2 ± 2.63	12.4 (10.3, 13.2)	1.09938	0.909606	0.311058	0.616775
PC aa C32:0	10	11.5 ± 2.25	11.5 (10.3, 12.4)		15	10.8 ± 1.84	10.8 (10.2, 11.2)	0.936809	1.06745	0.313011	0.617996
C3-DC (C4-OH)	10	0.0705 ± 0.0235	0.0678 (0.0607, 0.0795)		15	0.0758 ± 0.0121	0.0697 (0.0668, 0.083)	1.07518	0.930079	0.319871	0.624977
lysoPC a C26:0	10	0.432 ± 0.206	0.372 (0.312, 0.394)		15	0.357 ± 0.0945	0.357 (0.3, 0.399)	0.826879	1.20937	0.320605	0.624977
Alloisoleucine	17	11.6 ± 2.72	12.4 (10.6, 13)		17	10.7 ± 2.66	11.1 (9.99, 11.8)	0.919536	1.0875	0.318221	0.624977
3,4-Dihydroxybutanoic Acid	17	2.09 ± 0.262	2.09 (1.87, 2.3)		17	1.93 ± 0.427	2.05 (1.76, 2.19)	0.922971	1.08346	0.322244	0.625532
Phe	10	46.6 ± 9.31	44.9 (43.2, 46)		15	43.9 ± 6	43.3 (41.8, 45.2)	0.942094	1.06146	0.327285	0.63266
Citramalic Acid	17	0.181 ± 0.0392	0.179 (0.169, 0.189)		17	0.196 ± 0.0536	0.192 (0.175, 0.219)	1.08338	0.923036	0.334582	0.64407
Hexanoic Acid	17	0.11 ± 0.0311	0.104 (0.0931, 0.121)		17	0.122 ± 0.0359	0.124 (0.094, 0.147)	1.10865	0.902	0.337355	0.646714
PC ae C30:1	10	0.0954 ± 0.0532	0.0702 (0.0653, 0.101)		15	0.0733 ± 0.0274	0.069 (0.057, 0.0922)	0.767726	1.30255	0.345599	0.657065
Unknown_RI594	17	0.132 ± 0.0399	0.124 (0.111, 0.145)		17	0.138 ± 0.0239	0.137 (0.131, 0.147)	1.04906	0.953238	0.344929	0.657065
Tyrosine	17	0.7 ± 0.411	0.621 (0.554, 0.709)		17	0.724 ± 0.304	0.737 (0.478, 0.817)	1.03463	0.966532	0.347265	0.657526
PC aa C42:0	10	0.152 ± 0.0307	0.154 (0.137, 0.167)		15	0.141 ± 0.0238	0.143 (0.13, 0.149)	0.927555	1.0781	0.351256	0.659272
C5-M-DC	10	0.112 ± 0.00518	0.112 (0.109, 0.115)		15	0.116 ± 0.0109	0.113 (0.11, 0.119)	1.03869	0.962751	0.351889	0.659272
Nervonic Acid	17	2.86 ± 0.77	2.77 (2.24, 3.37)		17	3.12 ± 0.521	3.14 (2.85, 3.46)	1.0896	0.91777	0.352468	0.659272
Trp	10	134 ± 13.5	134 (125, 144)		15	139 ± 11.9	140 (133, 147)	1.03626	0.965005	0.357419	0.663696
Pyruvic Acid	17	0.398 ± 0.0779	0.379 (0.326, 0.466)		17	0.561 ± 0.365	0.44 (0.373, 0.622)	1.41152	0.708456	0.357707	0.663696
PC aa C28:1	10	0.422 ± 0.13	0.394 (0.374, 0.448)		15	0.379 ± 0.0729	0.374 (0.354, 0.418)	0.897997	1.11359	0.35955	0.664449
3,3-Diethoxypropionitrile	17	0.186 ± 0.0477	0.178 (0.166, 0.211)		17	0.204 ± 0.0617	0.2 (0.16, 0.244)	1.09595	0.912447	0.362874	0.667919
2-Ethylacetoacetate	17	0.0421 ± 0.0105	0.0426 (0.0353, 0.0502)		17	0.049 ± 0.0179	0.0439 (0.0383, 0.0536)	1.16436	0.858842	0.365403	0.669906
Glyceraldehyde	17	0.445 ± 0.299	0.333 (0.298, 0.397)		17	0.337 ± 0.0975	0.335 (0.258, 0.381)	0.757434	1.32025	0.368761	0.673389
C14:1	10	0.1 ± 0.0224	0.101 (0.0928, 0.115)		15	0.108 ± 0.0159	0.109 (0.103, 0.113)	1.07542	0.92987	0.371266	0.675295
Alpha-Aminobutyric Acid	17	2.43 ± 0.951	2.61 (1.8, 3.02)		17	2.69 ± 0.717	2.52 (2.08, 3.15)	1.10677	0.903529	0.376895	0.682846
Phenylpyruvic Acid	17	0.118 ± 0.0368	0.117 (0.0936, 0.144)		17	0.133 ± 0.0495	0.13 (0.0995, 0.163)	1.12849	0.88614	0.379168	0.684279
1H-imidazol-2(3H)-one	17	0.043 ± 0.00956	0.0422 (0.0353, 0.0508)		17	0.049 ± 0.0165	0.0438 (0.0372, 0.0659)	1.13904	0.877929	0.381493	0.685796
Spermine	17	0.0626 ± 0.0204	0.0481 (0.0476, 0.0846)		17	0.0713 ± 0.0209	0.0637 (0.0601, 0.0784)	1.13952	0.877563	0.383186	0.68617
Unknown_RI2352	17	0.355 ± 0.107	0.378 (0.328, 0.42)		17	0.473 ± 0.229	0.388 (0.305, 0.614)	1.33169	0.750927	0.389881	0.694354
Unknown_RI760	17	0.0273 ± 0.00437	0.0259 (0.0258, 0.0302)		17	0.0318 ± 0.0101	0.0309 (0.0241, 0.0368)	1.16762	0.856445	0.390762	0.694354
Beta-alanine	17	0.082 ± 0.0224	0.0884 (0.0622, 0.0979)		17	0.0887 ± 0.0175	0.085 (0.0767, 0.0985)	1.08172	0.924456	0.392761	0.695233
4-hydroxyphenethylene glycol	17	0.0935 ± 0.0167	0.0979 (0.0909, 0.102)		17	0.105 ± 0.0271	0.104 (0.0875, 0.112)	1.12238	0.890964	0.400153	0.705614
Phenol	17	0.139 ± 0.0305	0.144 (0.109, 0.162)		17	0.164 ± 0.0576	0.151 (0.142, 0.175)	1.18232	0.845796	0.40192	0.706034
PC aa C36:0	10	1.96 ± 0.436	2.07 (1.93, 2.15)		15	2.05 ± 0.377	2.07 (1.97, 2.16)	1.0505	0.951931	0.413901	0.719512
PC ae C32:2	10	0.174 ± 0.0357	0.175 (0.158, 0.197)		15	0.168 ± 0.0293	0.167 (0.151, 0.191)	0.963602	1.03777	0.418736	0.719512
Palmitic Acid	17	0.351 ± 0.0799	0.356 (0.308, 0.404)		17	0.325 ± 0.101	0.297 (0.285, 0.357)	0.926007	1.07991	0.411738	0.719512
Unknown_RI1570	17	0.0597 ± 0.0207	0.0569 (0.0493, 0.0711)		17	0.0533 ± 0.0229	0.05 (0.0436, 0.0588)	0.893049	1.11976	0.416548	0.719512
Erythrose 4-phosphate	17	0.46 ± 0.109	0.469 (0.39, 0.51)		17	0.429 ± 0.109	0.408 (0.349, 0.531)	0.93188	1.0731	0.416858	0.719512
Ethylene carbonate	17	0.118 ± 0.0388	0.125 (0.0815, 0.152)		17	0.132 ± 0.0514	0.114 (0.0919, 0.166)	1.12218	0.891124	0.418937	0.719512
PC aa C40:3	10	0.319 ± 0.0621	0.339 (0.311, 0.355)		15	0.342 ± 0.0751	0.337 (0.32, 0.346)	1.0728	0.93214	0.426932	0.725157
2,4-Dihydroxybutanoic Acid	17	1.08 ± 0.21	1.08 (0.95, 1.2)		17	1.02 ± 0.26	1.09 (0.755, 1.2)	0.939703	1.06417	0.426093	0.725157
Methyl Isohexadecanoate	17	0.659 ± 0.148	0.619 (0.57, 0.815)		17	0.71 ± 0.22	0.765 (0.502, 0.866)	1.07812	0.927543	0.426758	0.725157
lysoPC a C26:1	10	0.212 ± 0.0844	0.179 (0.17, 0.21)		15	0.188 ± 0.051	0.183 (0.151, 0.203)	0.886238	1.12837	0.431147	0.729633
(Z)-3-hydroxydec-2-enedioic Acid	17	0.159 ± 0.0574	0.155 (0.133, 0.176)		17	0.145 ± 0.0462	0.136 (0.11, 0.178)	0.910924	1.09779	0.432906	0.729936
C10	10	0.0793 ± 0.00748	0.0807 (0.0768, 0.0837)		15	0.0816 ± 0.00539	0.083 (0.0765, 0.0858)	1.02956	0.971285	0.437154	0.730308
C5:1-DC	10	0.0329 ± 0.00997	0.0293 (0.0251, 0.0423)		15	0.0354 ± 0.00815	0.0353 (0.0285, 0.0418)	1.07734	0.928213	0.437869	0.730308
Unknown_RI1902a	17	1.06 ± 0.306	1.07 (0.904, 1.21)		17	1.15 ± 0.402	1.18 (0.873, 1.38)	1.07866	0.927079	0.435868	0.730308
Uracil	17	15 ± 4.59	14.4 (12.7, 17.7)		17	16.3 ± 5.32	17 (14, 19.5)	1.08801	0.919108	0.44407	0.735832
Unknown_RI2600	17	7.25 ± 2.3	8.07 (5.04, 8.81)		17	6.64 ± 2.38	7.12 (4.94, 8.77)	0.916292	1.09136	0.444366	0.735832
SM (OH) C24:1	10	1.4 ± 0.397	1.51 (1.43, 1.52)		15	1.5 ± 0.393	1.45 (1.34, 1.79)	1.06785	0.936465	0.447831	0.736292
Acetyllysine	17	0.106 ± 0.0366	0.107 (0.0869, 0.124)		17	0.117 ± 0.028	0.108 (0.095, 0.139)	1.10096	0.908299	0.446579	0.736292
SM C24:1	10	21.9 ± 5.48	22.2 (21.7, 25.2)		15	21.2 ± 3.77	21.9 (20, 23)	0.967412	1.03369	0.454024	0.741645
PC aa C36:2	10	136 ± 30.1	144 (132, 154)		15	144 ± 24	147 (138, 155)	1.05721	0.945886	0.455903	0.741645
3-methyl-2-oxovalerate	17	0.366 ± 0.0858	0.389 (0.31, 0.426)		17	0.342 ± 0.105	0.336 (0.295, 0.411)	0.93228	1.07264	0.455824	0.741645
Unknown_RI847	17	0.117 ± 0.0605	0.1 (0.0869, 0.114)		17	0.121 ± 0.0332	0.124 (0.0966, 0.145)	1.03571	0.965524	0.459389	0.744694
SM C18:0	10	5.55 ± 1.55	5.51 (4.82, 6.76)		15	6.02 ± 0.984	6.18 (5.49, 6.72)	1.08626	0.920587	0.461359	0.745272
PC ae C34:3	10	0.546 ± 0.116	0.558 (0.48, 0.602)		15	0.577 ± 0.083	0.587 (0.531, 0.646)	1.05705	0.946031	0.473334	0.752247
C3:1	10	0.0151 ± 0.00452	0.0142 (0.0113, 0.0183)		15	0.0164 ± 0.00366	0.017 (0.0127, 0.0198)	1.08315	0.923234	0.473818	0.752247
Unknown_RI374	17	10.2 ± 3.58	9.94 (7.83, 11.4)		17	9.28 ± 2.46	9.06 (7.46, 10.3)	0.909078	1.10002	0.467875	0.752247
Unknown_RI840	17	0.3 ± 0.181	0.252 (0.22, 0.327)		17	0.316 ± 0.097	0.338 (0.229, 0.363)	1.05131	0.951199	0.470531	0.752247
Trifluoroacetic Acid	17	0.352 ± 0.219	0.319 (0.2, 0.406)		17	0.394 ± 0.217	0.396 (0.209, 0.451)	1.12118	0.891919	0.470732	0.752247
lysoPC a C16:1	10	7.53 ± 1.77	7.58 (6.87, 8.7)		15	8.08 ± 2.02	7.62 (6.96, 9.47)	1.07255	0.932353	0.482441	0.753218
SM C24:0	10	7.34 ± 1.86	7.31 (7.03, 8.36)		15	7.16 ± 1.61	6.87 (6.66, 7.63)	0.975892	1.0247	0.483841	0.753218
PC ae C34:2	10	1.54 ± 0.236	1.59 (1.44, 1.72)		15	1.61 ± 0.204	1.65 (1.52, 1.75)	1.04237	0.959353	0.484386	0.753218
PC aa C42:1	10	0.154 ± 0.0349	0.16 (0.144, 0.175)		15	0.149 ± 0.0257	0.154 (0.137, 0.163)	0.966602	1.03455	0.485586	0.753218
PC aa C26:0	10	0.866 ± 0.292	0.749 (0.722, 0.798)		15	0.755 ± 0.108	0.721 (0.686, 0.816)	0.871872	1.14696	0.486199	0.753218
PC ae C36:1	10	1.86 ± 0.411	1.91 (1.82, 2.02)		15	1.96 ± 0.443	1.91 (1.79, 2.18)	1.0571	0.94598	0.489141	0.753218
lysoPC a C28:1	10	0.381 ± 0.159	0.329 (0.309, 0.365)		15	0.342 ± 0.0838	0.331 (0.299, 0.376)	0.8976	1.11408	0.490278	0.753218
lysoPC a C18:1	10	61.5 ± 17.2	64.3 (60.8, 69.6)		15	65.8 ± 17.3	63 (56.6, 75.8)	1.07016	0.934442	0.492865	0.753218
C3-OH	10	0.0164 ± 0.0031	0.0162 (0.0144, 0.0177)		15	0.0173 ± 0.00288	0.0177 (0.0152, 0.0192)	1.05206	0.950514	0.494878	0.753218
Asparagine	17	1.7 ± 0.549	1.57 (1.39, 1.78)		17	1.59 ± 0.492	1.51 (1.22, 1.78)	0.93612	1.06824	0.476786	0.753218
Pantothenic Acid	17	0.466 ± 0.0858	0.461 (0.42, 0.502)		17	0.492 ± 0.122	0.475 (0.424, 0.548)	1.05484	0.948011	0.485497	0.753218
Unknown_RI876	17	138 ± 25.3	143 (114, 160)		17	146 ± 30.1	157 (119, 164)	1.05942	0.943911	0.4923	0.753218
Unknown_RI40	17	0.159 ± 0.0268	0.165 (0.146, 0.177)		17	0.172 ± 0.0425	0.162 (0.141, 0.198)	1.08279	0.923538	0.495624	0.753218
Propargyl alcohol	17	0.206 ± 0.074	0.216 (0.168, 0.228)		17	0.229 ± 0.112	0.224 (0.149, 0.3)	1.11282	0.89862	0.499419	0.754138
Aspartic Acid	17	0.0889 ± 0.0276	0.08 (0.0699, 0.0995)		17	0.0978 ± 0.0354	0.0943 (0.0765, 0.115)	1.10056	0.908628	0.499494	0.754138
PC aa C32:3	10	0.187 ± 0.0423	0.197 (0.175, 0.212)		15	0.197 ± 0.0327	0.196 (0.188, 0.217)	1.05219	0.950401	0.503437	0.755207
PC ae C36:3	10	1.12 ± 0.258	1.21 (1.09, 1.22)		15	1.19 ± 0.236	1.21 (1.09, 1.36)	1.06212	0.941516	0.508253	0.755207
N-Methylacetamide	17	0.339 ± 0.622	0.124 (0.116, 0.135)		17	0.139 ± 0.0341	0.134 (0.126, 0.158)	0.411544	2.42987	0.505808	0.755207
Unknown_RI1644	17	0.294 ± 0.0547	0.295 (0.274, 0.322)		17	0.28 ± 0.0537	0.292 (0.246, 0.324)	0.950324	1.05227	0.506834	0.755207
Ribose	17	3.74 ± 1.12	3.26 (2.86, 4.97)		17	3.95 ± 0.903	4.15 (3.19, 4.5)	1.05829	0.944918	0.508375	0.755207
PC ae C38:5	10	2.9 ± 0.607	3.02 (2.75, 3.26)		15	3.04 ± 0.498	3.06 (2.7, 3.46)	1.04915	0.953151	0.524531	0.77433
PC aa C42:2	10	0.215 ± 0.0462	0.213 (0.198, 0.227)		15	0.203 ± 0.0359	0.201 (0.187, 0.216)	0.946861	1.05612	0.526075	0.77433
C2	10	12.2 ± 3.1	11.8 (11.1, 14.2)		15	12.8 ± 2.47	13.3 (10.6, 15.1)	1.05374	0.949005	0.526276	0.77433
SM C16:1	10	3.42 ± 0.794	3.57 (3.35, 3.74)		15	3.62 ± 0.549	3.71 (3.46, 4.03)	1.06044	0.943007	0.535745	0.785759
5-Hydroxytryptophan	17	0.0682 ± 0.0101	0.0677 (0.058, 0.0748)		17	0.0724 ± 0.017	0.0677 (0.0575, 0.0824)	1.06156	0.942013	0.541211	0.791265
PC aa C38:0	10	1.71 ± 0.43	1.79 (1.67, 1.94)		15	1.67 ± 0.269	1.72 (1.56, 1.83)	0.976495	1.02407	0.546406	0.791983
PC ae C42:5	10	0.641 ± 0.0773	0.645 (0.599, 0.706)		15	0.624 ± 0.0584	0.616 (0.603, 0.64)	0.973385	1.02734	0.548343	0.791983
5-Oxoproline	17	0.212 ± 0.0676	0.216 (0.188, 0.239)		17	0.201 ± 0.0702	0.212 (0.164, 0.232)	0.948606	1.05418	0.546202	0.791983
Unknown_RI3002	17	0.0456 ± 0.0154	0.0424 (0.0343, 0.0596)		17	0.0423 ± 0.00853	0.0424 (0.0353, 0.0452)	0.92763	1.07802	0.54856	0.791983
PC ae C40:2	10	0.584 ± 0.137	0.603 (0.588, 0.66)		15	0.606 ± 0.127	0.623 (0.56, 0.687)	1.03702	0.964298	0.556355	0.800736
Unknown_RI1916	17	2.06 ± 0.577	2.06 (1.83, 2.42)		17	1.98 ± 0.475	2.07 (1.81, 2.32)	0.960808	1.04079	0.563361	0.807851
Methyl galactoside	17	10.4 ± 3.85	8.81 (7.5, 13.4)		17	11.1 ± 2.67	11.9 (8.39, 13.1)	1.0683	0.936065	0.564796	0.807851
Unknown_RI1735	17	0.25 ± 0.051	0.229 (0.224, 0.285)		17	0.263 ± 0.071	0.279 (0.233, 0.313)	1.05118	0.951316	0.568009	0.809938
Unknown_RI680	17	0.0256 ± 0.00599	0.0263 (0.0218, 0.0304)		17	0.0243 ± 0.00487	0.025 (0.0212, 0.0287)	0.949931	1.05271	0.580628	0.825386
SM (OH) C14:1	10	1.96 ± 0.459	2.09 (1.89, 2.2)		15	1.94 ± 0.3	1.99 (1.84, 2.08)	0.991353	1.00872	0.589968	0.830337
PC aa C30:0	10	1.04 ± 0.162	1.06 (0.966, 1.11)		15	1.01 ± 0.163	0.988 (0.922, 1.04)	0.966392	1.03478	0.597602	0.830337
SM (OH) C22:1	10	2.94 ± 0.836	3.06 (2.8, 3.51)		15	2.9 ± 0.519	2.92 (2.79, 3.2)	0.988251	1.01189	0.61125	0.830337
PC aa C40:1	10	0.291 ± 0.0353	0.294 (0.279, 0.32)		15	0.284 ± 0.0281	0.283 (0.27, 0.294)	0.976483	1.02408	0.61428	0.830337
PC ae C38:3	10	1.32 ± 0.29	1.35 (1.29, 1.48)		15	1.39 ± 0.282	1.37 (1.25, 1.54)	1.04765	0.954515	0.617076	0.830337
Tyr	10	89.8 ± 43.9	77.1 (74.9, 81.7)		15	81.3 ± 28.2	74.9 (65.3, 84.9)	0.90508	1.10487	0.618455	0.830337
PC ae C38:1	10	0.721 ± 0.146	0.731 (0.65, 0.81)		15	0.751 ± 0.156	0.753 (0.683, 0.821)	1.04116	0.960471	0.619072	0.830337
PC ae C30:2	10	0.184 ± 0.044	0.184 (0.169, 0.211)		15	0.179 ± 0.0377	0.173 (0.162, 0.201)	0.975542	1.02507	0.625448	0.830337
2-(Dimethylamino)ethanol	17	15 ± 7.26	13.9 (10.4, 15.8)		17	16.2 ± 7.07	14.3 (10.9, 20)	1.0743	0.930837	0.587954	0.830337
2-Hydroxyoctanoic Acid	17	0.0983 ± 0.0329	0.0909 (0.0803, 0.101)		17	0.0905 ± 0.0209	0.0932 (0.0759, 0.103)	0.92077	1.08605	0.588402	0.830337
Glutamate	17	0.475 ± 0.0965	0.476 (0.427, 0.495)		17	0.456 ± 0.113	0.45 (0.372, 0.534)	0.959629	1.04207	0.597616	0.830337
3-Amino-2-piperidone	17	0.104 ± 0.0276	0.105 (0.0853, 0.126)		17	0.0991 ± 0.0268	0.0989 (0.0858, 0.118)	0.950751	1.0518	0.597804	0.830337
Palmitoleic Acid	17	13.9 ± 3.57	14 (12.8, 16.3)		17	13.1 ± 4.04	14.1 (11.4, 15.9)	0.944846	1.05837	0.599406	0.830337
Serine	17	5.68 ± 1.13	5.79 (5.07, 6.32)		17	5.48 ± 1.01	5.43 (5.08, 5.72)	0.965862	1.03534	0.60169	0.830337
Alloxantin	17	2.82 ± 0.79	2.92 (2.37, 3.06)		17	2.66 ± 0.928	2.82 (1.97, 3.23)	0.945317	1.05785	0.605836	0.830337
1-O-octyl-Rhamnitol	17	0.077 ± 0.0122	0.0814 (0.0687, 0.0841)		17	0.0803 ± 0.0144	0.0756 (0.0682, 0.088)	1.04274	0.959013	0.608154	0.830337
Pyroglutamic Acid	17	0.558 ± 0.121	0.588 (0.5, 0.631)		17	0.535 ± 0.129	0.536 (0.434, 0.621)	0.95962	1.04208	0.609355	0.830337
1-Aminocyclopropanecarboxylic Acid	17	0.41 ± 0.189	0.379 (0.321, 0.457)		17	0.375 ± 0.121	0.37 (0.294, 0.424)	0.914266	1.09377	0.611186	0.830337
Oleamide	17	2.36 ± 0.631	2.31 (1.92, 2.94)		17	2.51 ± 0.856	2.11 (1.85, 2.94)	1.06523	0.938768	0.618271	0.830337
Histamine	17	0.0851 ± 0.0191	0.0867 (0.0712, 0.0999)		17	0.0806 ± 0.0192	0.0769 (0.0718, 0.093)	0.947378	1.05554	0.621989	0.830337
Unknown_RI406	17	1.3 ± 0.303	1.27 (1.13, 1.41)		17	1.37 ± 0.487	1.35 (0.983, 1.77)	1.05345	0.94926	0.622333	0.830337
2-t-Butylperoxy-2-ethylbutan-1-ol, propionate ester	17	0.415 ± 0.102	0.391 (0.352, 0.45)		17	0.425 ± 0.0621	0.43 (0.38, 0.467)	1.02467	0.975923	0.623425	0.830337
3-butyl-3-methyl-1-Cyclohexanone	17	0.223 ± 0.0674	0.208 (0.173, 0.26)		17	0.234 ± 0.0423	0.253 (0.194, 0.265)	1.04567	0.956325	0.624074	0.830337
Unknown_RI1324	17	0.948 ± 0.173	0.969 (0.841, 1.07)		17	0.975 ± 0.135	0.977 (0.898, 1.06)	1.02876	0.972044	0.631861	0.834184
N-Acetylglutamine	17	0.0427 ± 0.0129	0.039 (0.0356, 0.0478)		17	0.0432 ± 0.00856	0.045 (0.0369, 0.0487)	1.01201	0.98813	0.632967	0.834184
Glycine	17	1.01 ± 0.242	0.939 (0.845, 1.06)		17	1.01 ± 0.277	0.895 (0.825, 1.24)	1.00257	0.997434	0.634943	0.834184
Homoserine	17	0.0353 ± 0.00583	0.0351 (0.0326, 0.0365)		17	0.0371 ± 0.0103	0.0358 (0.0314, 0.0396)	1.04986	0.952511	0.635569	0.834184
5-Hydroxydopamine	17	0.442 ± 0.144	0.488 (0.342, 0.529)		17	0.466 ± 0.127	0.451 (0.41, 0.559)	1.05357	0.94915	0.638436	0.834665
Unknown_RI1672	17	0.116 ± 0.0274	0.121 (0.103, 0.134)		17	0.127 ± 0.0423	0.123 (0.0897, 0.149)	1.08861	0.918599	0.642068	0.834665
alpha-Ketoisovaleric Acid	17	0.119 ± 0.062	0.106 (0.0889, 0.119)		17	0.0975 ± 0.0314	0.101 (0.066, 0.128)	0.81618	1.22522	0.642198	0.834665
N-Methylmaleimide	17	0.828 ± 0.366	0.8 (0.628, 0.887)		17	0.767 ± 0.325	0.725 (0.49, 1.01)	0.926616	1.0792	0.64335	0.834665
3,4-Dihydroxymandelic Acid	17	0.566 ± 0.183	0.575 (0.492, 0.643)		17	0.634 ± 0.221	0.554 (0.497, 0.678)	1.12115	0.891941	0.644969	0.834665
Cystine	17	0.611 ± 0.346	0.552 (0.31, 0.835)		17	0.703 ± 0.648	0.676 (0.153, 0.96)	1.15072	0.869022	0.657171	0.848081
Malic Acid	17	1.81 ± 0.329	1.77 (1.59, 2.02)		17	1.94 ± 0.705	1.73 (1.42, 2.22)	1.07551	0.929789	0.662631	0.852745
PC ae C44:6	10	0.128 ± 0.0168	0.127 (0.119, 0.137)		15	0.125 ± 0.0149	0.124 (0.117, 0.132)	0.977893	1.02261	0.670958	0.861063
C7-DC	10	0.0138 ± 0.00292	0.013 (0.0118, 0.0163)		15	0.0134 ± 0.00145	0.013 (0.0123, 0.0143)	0.969404	1.03156	0.679642	0.869791
Unknown_RI682	17	0.276 ± 0.0651	0.278 (0.227, 0.318)		17	0.265 ± 0.0841	0.273 (0.198, 0.313)	0.958581	1.04321	0.691463	0.882475
PC ae C36:2	10	4.46 ± 0.867	4.45 (4.15, 4.98)		15	4.36 ± 0.715	4.3 (4.05, 4.96)	0.976075	1.02451	0.700009	0.890921
PC aa C30:2	10	0.327 ± 0.0905	0.325 (0.276, 0.389)		15	0.313 ± 0.0905	0.286 (0.262, 0.358)	0.957476	1.04441	0.71052	0.899343
2,4-Thiazolidinedione	17	0.94 ± 0.237	0.981 (0.803, 1.1)		17	1.29 ± 0.918	0.948 (0.724, 1.3)	1.37184	0.728948	0.708982	0.899343
SM C26:1	10	0.112 ± 0.0297	0.115 (0.109, 0.119)		15	0.108 ± 0.0243	0.104 (0.0942, 0.127)	0.962609	1.03884	0.716288	0.901665
Unknown_RI2472	17	0.332 ± 0.186	0.272 (0.244, 0.351)		17	0.328 ± 0.111	0.299 (0.258, 0.352)	0.988368	1.01177	0.719815	0.901665
Fosfomycin	17	0.0106 ± 0.00345	0.00984 (0.00935, 0.0119)		17	0.0113 ± 0.00235	0.0105 (0.00992, 0.0121)	1.06507	0.938904	0.720133	0.901665
Unknown_RI989	17	1.05 ± 0.174	1.03 (0.982, 1.18)		17	1.08 ± 0.291	1.11 (0.963, 1.16)	1.02844	0.972346	0.720161	0.901665
PC aa C42:4	10	0.188 ± 0.0413	0.193 (0.176, 0.211)		15	0.186 ± 0.0332	0.192 (0.167, 0.2)	0.989118	1.011	0.728725	0.902673
Unknown_RI675	17	0.317 ± 0.0475	0.31 (0.284, 0.347)		17	0.326 ± 0.0641	0.328 (0.276, 0.361)	1.0278	0.972956	0.723579	0.902673
Unknown_RI1177	17	0.106 ± 0.0267	0.0999 (0.0942, 0.103)		17	0.112 ± 0.0288	0.0986 (0.0912, 0.126)	1.05857	0.944669	0.728652	0.902673
Methoxyethylamine	17	65 ± 12.7	64.2 (62.5, 67.5)		17	65.8 ± 15.1	67 (57.9, 71.2)	1.01329	0.98688	0.728781	0.902673
C10:1	10	0.0416 ± 0.00699	0.039 (0.0375, 0.0462)		15	0.0408 ± 0.00581	0.0403 (0.036, 0.0437)	0.978916	1.02154	0.730846	0.90281
Unknown_RI617a	17	0.626 ± 0.13	0.629 (0.528, 0.69)		17	0.649 ± 0.24	0.633 (0.46, 0.854)	1.03579	0.965451	0.738419	0.909732
PC ae C44:3	10	0.0989 ± 0.0219	0.0988 (0.0958, 0.106)		15	0.101 ± 0.022	0.103 (0.0912, 0.108)	1.02583	0.974819	0.743858	0.911114
PC ae C40:3	10	0.541 ± 0.105	0.558 (0.508, 0.613)		15	0.556 ± 0.0947	0.56 (0.507, 0.579)	1.02808	0.972686	0.750993	0.911114
Unknown_RI1657	17	0.32 ± 0.105	0.289 (0.266, 0.362)		17	0.307 ± 0.114	0.291 (0.231, 0.386)	0.961752	1.03977	0.74593	0.911114
Unknown_RI1485	17	0.254 ± 0.0404	0.26 (0.225, 0.275)		17	0.26 ± 0.0323	0.259 (0.244, 0.281)	1.02225	0.978238	0.745934	0.911114
Unknown_RI1865	17	0.921 ± 0.173	0.933 (0.83, 0.981)		17	0.907 ± 0.142	0.907 (0.818, 0.973)	0.984296	1.01595	0.748647	0.911114
Decosahexaenoic Acid	17	6.57 ± 1.44	6.76 (6.25, 7.51)		17	6.38 ± 1.63	6.81 (5.21, 7.69)	0.970908	1.02996	0.751374	0.911114
Alpha-Hydroxyisobutyric Acid	17	1.31 ± 0.362	1.27 (1.21, 1.65)		17	1.27 ± 0.374	1.3 (1.04, 1.54)	0.969931	1.031	0.753947	0.911841
Isoleucine	17	2.87 ± 0.656	2.94 (2.6, 3.06)		17	2.82 ± 0.791	2.85 (2.46, 3.11)	0.980278	1.02012	0.756518	0.912562
lysoPC a C24:0	10	0.618 ± 0.152	0.599 (0.565, 0.628)		15	0.604 ± 0.0952	0.596 (0.578, 0.636)	0.977749	1.02276	0.764519	0.913807
C14:2-OH	10	0.0115 ± 0.0021	0.0118 (0.01, 0.0123)		15	0.0117 ± 0.00128	0.0117 (0.011, 0.0125)	1.01938	0.980989	0.769418	0.913807
Threitol	17	0.234 ± 0.037	0.235 (0.211, 0.252)		17	0.24 ± 0.065	0.249 (0.194, 0.276)	1.02372	0.97683	0.761884	0.913807
Unknown_RI1216	17	0.146 ± 0.0295	0.155 (0.119, 0.164)		17	0.151 ± 0.042	0.164 (0.136, 0.173)	1.03552	0.965696	0.765825	0.913807
2-methyl-2-(1-methylethyl)-1,3-Oxathiane	17	33.9 ± 8.83	34.2 (28.6, 35.6)		17	34 ± 6.6	33.5 (31, 36.9)	1.00157	0.99843	0.767344	0.913807
3-Methoxypentane	17	0.341 ± 0.0628	0.335 (0.321, 0.365)		17	0.381 ± 0.15	0.357 (0.255, 0.44)	1.12026	0.892653	0.76845	0.913807
C16:1-OH	10	0.0155 ± 0.00294	0.0152 (0.0142, 0.0176)		15	0.0158 ± 0.00206	0.0157 (0.0143, 0.0172)	1.02003	0.980365	0.775473	0.91638
Unknown_RI360	17	0.0892 ± 0.0171	0.0912 (0.0809, 0.0995)		17	0.0914 ± 0.0241	0.0864 (0.0713, 0.112)	1.02445	0.976137	0.775551	0.91638
Unknown_RI1173	17	0.21 ± 0.0432	0.209 (0.176, 0.24)		17	0.212 ± 0.061	0.19 (0.172, 0.268)	1.00712	0.99293	0.778722	0.917779
Ornithine	17	0.638 ± 0.362	0.527 (0.478, 0.637)		17	0.613 ± 0.297	0.567 (0.418, 0.648)	0.961442	1.0401	0.790614	0.929424
C16:2-OH	10	0.0103 ± 0.00167	0.0102 (0.00933, 0.0117)		15	0.0105 ± 0.00128	0.0107 (0.0102, 0.0113)	1.01618	0.984076	0.792988	0.929849
5-(1-methylpropyl)-2-thioxo-4-Imidazolidinone	17	0.346 ± 0.119	0.335 (0.228, 0.409)		17	0.379 ± 0.112	0.395 (0.308, 0.484)	1.09564	0.912711	0.805154	0.941724
lysoPC a C6:0	10	0.0429 ± 0.0248	0.0338 (0.0294, 0.0448)		15	0.0394 ± 0.0186	0.0337 (0.0312, 0.0383)	0.918933	1.08822	0.817746	0.949243
Unknown_RI85	17	1.28 ± 0.343	1.31 (1.08, 1.42)		17	1.31 ± 0.386	1.32 (1.13, 1.38)	1.02543	0.975201	0.817593	0.949243
Unknown_RI704	17	0.315 ± 0.476	0.203 (0.184, 0.237)		17	0.202 ± 0.0459	0.209 (0.164, 0.227)	0.64093	1.56023	0.817606	0.949243
PC ae C44:4	10	0.135 ± 0.0217	0.138 (0.134, 0.145)		15	0.138 ± 0.024	0.137 (0.131, 0.151)	1.0221	0.978376	0.824707	0.953123
Unknown_RI400	17	25.9 ± 4.5	27.5 (24.5, 28.1)		17	26 ± 4.51	27.1 (23.7, 28.9)	1.00052	0.999481	0.825214	0.953123
PC aa C40:2	10	0.227 ± 0.044	0.231 (0.21, 0.255)		15	0.231 ± 0.0365	0.237 (0.206, 0.244)	1.01636	0.983901	0.827861	0.953795
Unknown_RI985	17	0.397 ± 0.0753	0.395 (0.349, 0.441)		17	0.391 ± 0.11	0.384 (0.333, 0.451)	0.982538	1.01777	0.831555	0.954691
Unknown_RI936	17	22.4 ± 4.07	22.9 (19.9, 25.5)		17	23.2 ± 6.34	22.4 (19.2, 26)	1.03516	0.966038	0.832772	0.954691
PC ae C44:5	10	0.266 ± 0.0487	0.284 (0.261, 0.288)		15	0.264 ± 0.0573	0.262 (0.247, 0.315)	0.993025	1.00702	0.839988	0.956872
Unknown_RI2339	17	0.852 ± 0.312	0.885 (0.629, 1.06)		17	0.879 ± 0.317	0.842 (0.691, 0.998)	1.03178	0.969197	0.842249	0.956872
Unknown_RI2200	17	0.547 ± 0.209	0.508 (0.404, 0.618)		17	0.541 ± 0.083	0.515 (0.485, 0.568)	0.989486	1.01063	0.842783	0.956872
Unknown_RI2000	17	0.723 ± 0.173	0.71 (0.665, 0.812)		17	0.735 ± 0.192	0.78 (0.571, 0.855)	1.01733	0.982966	0.842959	0.956872
SM C26:0	10	0.144 ± 0.0262	0.145 (0.137, 0.154)		15	0.142 ± 0.0318	0.138 (0.125, 0.162)	0.984634	1.01561	0.851375	0.959019
Unknown B	17	0.0974 ± 0.0222	0.0961 (0.0796, 0.115)		17	0.104 ± 0.042	0.0891 (0.0769, 0.116)	1.0679	0.936421	0.851148	0.959019
2,3-dihydro-6-methyl-1,4-Oxathiin	17	0.185 ± 0.102	0.15 (0.122, 0.183)		17	0.173 ± 0.067	0.175 (0.112, 0.21)	0.93733	1.06686	0.852607	0.959019
Pinacol	17	0.642 ± 0.209	0.661 (0.534, 0.717)		17	0.64 ± 0.133	0.682 (0.608, 0.716)	0.997462	1.00254	0.853388	0.959019
Unknown_RI2538	17	0.561 ± 0.141	0.563 (0.523, 0.599)		17	0.571 ± 0.177	0.539 (0.438, 0.68)	1.01797	0.982342	0.855229	0.959019
Unknown_RI691	17	2.24 ± 0.402	2.32 (1.95, 2.48)		17	2.27 ± 0.46	2.29 (2.16, 2.55)	1.01131	0.988819	0.86525	0.967907
PC ae C38:2	10	2.57 ± 0.612	2.52 (2.39, 2.8)		15	2.57 ± 0.499	2.54 (2.25, 2.92)	0.998228	1.00178	0.868631	0.969342
C6 (C4:1-DC)	10	0.0878 ± 0.0276	0.0842 (0.0697, 0.105)		15	0.0894 ± 0.021	0.0947 (0.0725, 0.107)	1.01912	0.981242	0.872312	0.971104
C14:2	10	0.0291 ± 0.00471	0.0282 (0.0267, 0.0331)		15	0.0288 ± 0.00331	0.0277 (0.0268, 0.0308)	0.990826	1.00926	0.878669	0.972009
C8:1	10	0.0255 ± 0.00392	0.0238 (0.0226, 0.0283)		15	0.0246 ± 0.00165	0.0247 (0.0235, 0.0253)	0.962963	1.03846	0.880136	0.972009
Acetamide	17	0.177 ± 0.0255	0.178 (0.158, 0.189)		17	0.184 ± 0.0621	0.174 (0.143, 0.204)	1.03937	0.962125	0.877544	0.972009
Dodecanamide	17	0.44 ± 0.177	0.384 (0.326, 0.532)		17	0.4 ± 0.116	0.391 (0.329, 0.409)	0.909384	1.09965	0.881541	0.972009
PC ae C42:4	10	0.195 ± 0.045	0.198 (0.189, 0.216)		15	0.201 ± 0.0424	0.193 (0.185, 0.219)	1.0334	0.967678	0.884645	0.972528
C16-OH	10	0.0204 ± 0.0031	0.02 (0.0188, 0.0227)		15	0.0205 ± 0.00377	0.021 (0.017, 0.0225)	1.00491	0.995114	0.888231	0.972528
Arg	10	83.2 ± 31.2	80.4 (67, 83.6)		15	81.5 ± 24.5	79.7 (68.8, 93.3)	0.980277	1.02012	0.890392	0.972528
His	10	66.3 ± 16.5	61.9 (60.3, 64.1)		15	64.1 ± 9.99	62.5 (56.9, 67.3)	0.966926	1.0342	0.892318	0.972528
Lysine	17	2.33 ± 0.376	2.27 (2.06, 2.62)		17	2.35 ± 0.508	2.24 (2.02, 2.78)	1.00895	0.99113	0.892536	0.972528
SM C16:0	10	24.9 ± 5.3	26.2 (23.1, 27.7)		15	25.4 ± 3.29	25.6 (24.2, 27.7)	1.02079	0.979637	0.895564	0.973531
Methionine Sulfoxide	17	0.169 ± 0.0339	0.17 (0.146, 0.185)		17	0.167 ± 0.0465	0.171 (0.143, 0.191)	0.9892	1.01092	0.903146	0.979469
SM (OH) C22:2	10	3.04 ± 0.663	3.13 (2.92, 3.41)		15	3.03 ± 0.51	3.03 (2.77, 3.36)	0.997513	1.00249	0.909372	0.981897
C8	10	0.0496 ± 0.00497	0.0497 (0.0458, 0.0517)		15	0.0499 ± 0.00503	0.049 (0.048, 0.0522)	1.0047	0.995321	0.913369	0.981897
C16:2	10	0.019 ± 0.00462	0.0178 (0.0167, 0.0234)		15	0.0187 ± 0.00215	0.0187 (0.0172, 0.0205)	0.983071	1.01722	0.917076	0.981897
PC ae C40:5	10	0.934 ± 0.214	0.984 (0.884, 1.07)		15	0.949 ± 0.153	0.955 (0.876, 1.03)	1.01678	0.983496	0.917623	0.981897
2-(2-Methoxyethoxy)acetic Acid	17	0.57 ± 0.161	0.554 (0.442, 0.682)		17	0.564 ± 0.114	0.556 (0.512, 0.657)	0.989694	1.01041	0.914682	0.981897
Glycerol	17	31.4 ± 11.1	31.3 (26.2, 35.3)		17	30.8 ± 9.96	32 (20.9, 36.8)	0.980324	1.02007	0.918137	0.981897
PC ae C34:1	10	2.93 ± 0.582	3.04 (2.84, 3.13)		15	2.95 ± 0.544	2.98 (2.6, 3.21)	1.0088	0.991275	0.920809	0.981929
Cycloleucine	17	0.37 ± 0.0943	0.359 (0.301, 0.438)		17	0.373 ± 0.0968	0.376 (0.294, 0.42)	1.00912	0.990965	0.922418	0.981929
C12	10	0.077 ± 0.0192	0.0733 (0.0682, 0.0812)		15	0.0762 ± 0.0145	0.0743 (0.0678, 0.0812)	0.989759	1.01035	0.927396	0.984959
2,2-Dihydroxyacetic Acid	17	0.423 ± 0.0771	0.412 (0.366, 0.47)		17	0.426 ± 0.118	0.46 (0.332, 0.501)	1.00691	0.993137	0.932324	0.98568
Unknown_RI1944	17	4.39 ± 2.23	3.98 (2.53, 5.02)		17	4.08 ± 1.16	4.13 (3.05, 4.74)	0.927746	1.07788	0.932342	0.98568
PC ae C40:6	10	2.08 ± 0.542	2.24 (1.98, 2.29)		15	2.11 ± 0.404	2.17 (1.97, 2.38)	1.01531	0.984922	0.938514	0.986258
C6:1	10	0.0251 ± 0.00494	0.0233 (0.0216, 0.0289)		15	0.0252 ± 0.00383	0.0257 (0.0222, 0.028)	1.00575	0.994278	0.938715	0.986258
Unknown_RI1438	17	23.2 ± 5.57	24 (20.5, 26.5)		17	23.3 ± 4.22	22.5 (20.4, 25)	1.0056	0.994428	0.941295	0.986258
Sucrose	17	0.169 ± 0.0985	0.133 (0.0986, 0.177)		17	0.172 ± 0.075	0.182 (0.108, 0.214)	1.01643	0.983831	0.941428	0.986258
Gluconic Acid, lactone	17	0.0743 ± 0.0469	0.0627 (0.0597, 0.0679)		17	0.0735 ± 0.0359	0.067 (0.058, 0.0751)	0.98892	1.0112	0.947927	0.99082
C18:2	10	0.0779 ± 0.0175	0.0775 (0.0723, 0.0888)		15	0.0776 ± 0.0113	0.0757 (0.0735, 0.086)	0.995438	1.00458	0.955466	0.991199
PC aa C38:1	10	0.552 ± 0.134	0.577 (0.541, 0.627)		15	0.569 ± 0.133	0.558 (0.514, 0.6)	1.03237	0.968643	0.956479	0.991199
PC aa C34:2	10	154 ± 33.7	160 (154, 173)		15	158 ± 24.6	167 (152, 173)	1.02393	0.976631	0.957747	0.991199
PC ae C36:0	10	0.426 ± 0.0953	0.42 (0.402, 0.476)		15	0.425 ± 0.0763	0.434 (0.393, 0.476)	0.997914	1.00209	0.959127	0.991199
Phenylalanine	17	2.87 ± 0.625	2.96 (2.65, 3.22)		17	2.9 ± 0.765	2.98 (2.54, 3.19)	1.00857	0.991506	0.956171	0.991199
Unknown_RI2087	17	0.345 ± 0.0567	0.352 (0.29, 0.393)		17	0.354 ± 0.0377	0.362 (0.328, 0.374)	1.02514	0.975478	0.961162	0.991199
Xylose	17	12.6 ± 4.23	13.9 (11.2, 14.8)		17	12.6 ± 3.86	12.9 (9.12, 14)	1.0015	0.998501	0.964924	0.992861
lysoPC a C20:3	10	8.52 ± 2.5	9.19 (7.83, 10.1)		15	8.51 ± 2.36	9 (7.38, 9.68)	0.998631	1.00137	0.969313	0.995162
Succinic anhydride	17	0.0428 ± 0.00798	0.045 (0.0405, 0.0467)		17	0.0442 ± 0.0124	0.0426 (0.0391, 0.0476)	1.03323	0.967843	0.972292	0.996006
Unknown D2	17	0.183 ± 0.0433	0.185 (0.162, 0.215)		17	0.183 ± 0.0432	0.186 (0.158, 0.21)	0.997535	1.00247	0.97588	0.996282
Proline	17	0.296 ± 0.282	0.202 (0.178, 0.285)		17	0.249 ± 0.0905	0.27 (0.167, 0.31)	0.842137	1.18746	0.976874	0.996282
PC aa C24:0	10	0.178 ± 0.0602	0.16 (0.131, 0.226)		15	0.173 ± 0.0528	0.159 (0.141, 0.194)	0.975475	1.02514	0.983892	0.997778
C14:1-OH	10	0.0164 ± 0.00407	0.0155 (0.0131, 0.0192)		15	0.0159 ± 0.00172	0.016 (0.0143, 0.0175)	0.970808	1.03007	0.98971	0.997778
SM (OH) C16:1	10	0.532 ± 0.129	0.535 (0.474, 0.615)		15	0.535 ± 0.0822	0.545 (0.499, 0.577)	1.00643	0.993608	0.989718	0.997778
PC ae C38:6	10	1.76 ± 0.39	1.87 (1.69, 1.99)		15	1.77 ± 0.258	1.8 (1.7, 1.92)	1.00745	0.992606	0.997656	0.997778
PC ae C32:1	10	0.445 ± 0.0845	0.457 (0.405, 0.508)		15	0.445 ± 0.0639	0.447 (0.411, 0.491)	0.9998	1.0002	0.997778	0.997778
Heneicosanoic Acid	17	58.4 ± 11.1	57.6 (52.3, 67.7)		17	58.3 ± 8.96	57.8 (50, 64.9)	0.998847	1.00115	0.984761	0.997778
Myristic Acid	17	10.1 ± 3.09	10.4 (8.31, 12.4)		17	10.1 ± 3.04	10 (7.7, 12.5)	0.998563	1.00144	0.989052	0.997778
Alanine	17	29.7 ± 5.55	28.9 (26.2, 33.7)		17	29.7 ± 6.33	29.7 (24.1, 34.1)	1.00075	0.999246	0.991324	0.997778
Urea	17	0.867 ± 0.497	0.756 (0.693, 0.902)		17	0.808 ± 0.393	0.827 (0.572, 1)	0.932859	1.07197	0.994966	0.997778

## Sheet: Supplemental Table 4
Supplemental Table 4: Patteren of significantly (adj.p <0.05) modulated plasma metabolites at different time points
Metabolite	Pre-ABX				After 4wk ABX microbial deplition				2wk post-FMT			Fold change after 4wk microbial deplition compared to baseline	Change direction at 4wk ABX compared to baseline	P-value for 4wk microbial deplition Vs baseline	adj.P-value for 4wk microbial deplition Vs baseline	Fold change after 2wk post-FMT compared to 4wk ABX	Change direction at 2wk post-FMT compared to 4wk ABX	P-value for 2wk post-FMT Vs 4wk ABX	adj.P-value for 2wk post-FMT Vs 4wk ABX
	n	Mean ± SD	Median (25th, 75th)		n	Mean ± SD	Median (25th, 75th)		n	Mean ± SD	Median (25th, 75th)
1-4-Butanediamine	18	0.586 ± 0.137	0.558 (0.499, 0.642)		17	0.383 ± 0.125	0.357 (0.292, 0.458)		17	0.551 ± 0.148	0.567 (0.427, 0.596)	0.653584	↓	6.3013e-05	0.000569276	1.43743	↑	0.000838908	0.018456
2-Deoxyinosose	14	0.636 ± 0.101	0.595 (0.579, 0.67)		16	0.376 ± 0.063	0.358 (0.332, 0.432)		17	0.566 ± 0.109	0.551 (0.474, 0.671)	0.591195	↓	6.07506e-08	2.50734e-06	1.50279	↑	1.82539e-06	0.000281109
3-Ureidopropionic Acid	18	0.104 ± 0.0598	0.0874 (0.0619, 0.111)		16	0.0548 ± 0.0341	0.0469 (0.0405, 0.0544)		17	0.0859 ± 0.0288	0.0764 (0.0682, 0.111)	0.526923	↓	2.12176e-05	0.00024082	1.56949	↑	0.000463764	0.0139273
Allantoin	17	3.76 ± 0.998	3.67 (3.12, 4.01)		16	2.82 ± 0.703	2.96 (2.26, 3.33)		17	4.06 ± 1.28	4.09 (3.33, 4.67)	0.75	↓	0.0030873	0.0154026	1.43894	↑	0.00227822	0.0389828
C0	16	24.9 ± 3.15	24.5 (22.9, 26.2)		10	15.6 ± 0.855	15.5 (15.1, 15.9)		15	19.3 ± 3.02	20.2 (16.4, 21.6)	0.626506	↓	1.07e-08	6.90036e-07	1.2413	↑	0.000542622	0.0139273
C3	16	0.319 ± 0.0588	0.315 (0.274, 0.356)		10	0.196 ± 0.0249	0.193 (0.183, 0.215)		15	0.266 ± 0.0361	0.271 (0.238, 0.289)	0.61442	↓	2.53e-07	5.84183e-06	1.35573	↑	7.83e-06	0.000904365
C5-OH (C3-DC-M)	16	0.0896 ± 0.00868	0.0877 (0.084, 0.0918)		10	0.073 ± 0.00798	0.0738 (0.0673, 0.0789)		15	0.0861 ± 0.00843	0.0823 (0.079, 0.094)	0.814732	↓	6.31e-05	0.000569276	1.17953	↑	0.000814344	0.018456
Gluconic Acid	17	0.125 ± 0.0282	0.123 (0.106, 0.141)		16	0.0591 ± 0.0196	0.0605 (0.0397, 0.0738)		17	0.156 ± 0.274	0.0893 (0.0629, 0.107)	0.4728	↓	1.23174e-08	6.90036e-07	2.64058	↑	0.00331403	0.0463964
Guanidinosuccinic Acid	18	1.54 ± 0.47	1.51 (1.2, 1.87)		17	1.09 ± 0.253	1.12 (0.964, 1.32)		17	1.48 ± 0.42	1.58 (1.14, 1.71)	0.707792	↓	0.00160452	0.00925898	1.35556	↑	0.00304132	0.043909
PC aa C34:4	16	0.541 ± 0.134	0.577 (0.508, 0.623)		10	0.432 ± 0.108	0.46 (0.423, 0.489)		15	0.585 ± 0.126	0.597 (0.52, 0.674)	0.798521	↓	0.000823699	0.00533252	1.35329	↑	0.000124133	0.00715041
PC aa C36:4	16	86.8 ± 19.1	93.9 (81.5, 96.9)		10	73.4 ± 16.4	78 (73.2, 79.8)		15	88.7 ± 13.6	90.7 (86.1, 97.1)	0.845622	↓	0.00184842	0.0103603	1.20919	↑	0.000517522	0.0139273
PC aa C36:5	16	7.21 ± 2.18	8.21 (6.99, 8.38)		10	5.78 ± 1.75	6.11 (5.75, 6.59)		15	7.95 ± 2.05	8.18 (7.34, 9.31)	0.801664	↓	0.000620965	0.00420773	1.37519	↑	0.000285108	0.013172
PC aa C36:6	16	0.449 ± 0.129	0.49 (0.441, 0.51)		10	0.362 ± 0.102	0.39 (0.35, 0.408)		15	0.486 ± 0.117	0.509 (0.437, 0.565)	0.806236	↓	0.00145549	0.00863504	1.34131	↑	0.000384501	0.0136646
PC aa C38:5	16	33.8 ± 10.8	36.2 (33.3, 40.3)		10	26.8 ± 7.44	29.5 (27.3, 30.5)		15	34.5 ± 8.11	35.7 (32, 38.9)	0.792899	↓	0.000352584	0.00246266	1.28786	↑	0.000504565	0.0139273
PC ae C38:0	16	3.65 ± 1.12	3.96 (3.54, 4.23)		10	2.99 ± 0.883	3.31 (2.87, 3.47)		15	3.75 ± 0.897	3.9 (3.5, 4.27)	0.819178	↓	0.00367213	0.0175489	1.25315	↑	0.00209237	0.0371798
Rhamnose	18	0.566 ± 0.0723	0.561 (0.522, 0.604)		17	0.423 ± 0.0693	0.411 (0.384, 0.462)		17	0.517 ± 0.0706	0.53 (0.458, 0.562)	0.74735	↓	1.08292e-06	1.96658e-05	1.22096	↑	0.00046363	0.0139273
Talofuranose	18	1.74 ± 1.06	1.38 (0.986, 2.51)		17	0.832 ± 0.205	0.818 (0.704, 0.94)		17	1.8 ± 1.64	1.34 (0.933, 1.64)	0.478161	↓	0.00195776	0.01071	2.16704	↑	6.90207e-05	0.00455536
Unknown_RI1082	18	1.36 ± 0.476	1.25 (1.08, 1.68)		17	2.54 ± 0.762	2.56 (2.14, 2.95)		17	1.66 ± 0.431	1.69 (1.36, 1.89)	1.86765	↑	8.95687e-06	0.000112956	0.652939	↓	0.000323229	0.0135756
Unknown_RI1961	17	0.0982 ± 0.0278	0.0942 (0.0785, 0.109)		17	0.0706 ± 0.0111	0.0718 (0.0624, 0.0771)		17	0.122 ± 0.0279	0.125 (0.103, 0.143)	0.718941	↓	4.66475e-05	0.000450595	1.7224	↑	7.0232e-08	1.62236e-05

## Sheet: Supplemental Table 5
Supplemental Table 5: Complet list of the differences of the metabolites between FMT-B6 and FMT-WSB mouse at 2wk post fecal transfer
Metabolite	FMT-B6				FMT-WSB			Fold change (compared to FMT-B6)	Fold change (compared to FMT-WSB)	P	adj.P
	n	Mean	Median		n	Mean	Median
3-Hydroxyisovaleric Acid	8	0.259 ± 0.105	0.249 (0.174, 0.336)		9	0.11 ± 0.0272	0.0899 (0.104, 0.128)	0.42471	2.35455	6.2 X 10-5	0.0154758
Methyl galactoside	8	13.3 ± 1.01	13.2 (12.8, 13.6)		9	9.08 ± 1.95	7.49 (8.39, 11)	0.682707	1.46476	8.5 X 10-5	0.0154758
Ribose	8	4.7 ± 0.511	4.5 (4.47, 4.69)		9	3.29 ± 0.596	2.86 (3.19, 3.72)	0.7	1.42857	1.0 X 10-4	0.0154758
SM C18:1	7	1.91 ± 0.0721	1.95 (1.86, 1.97)		8	1.53 ± 0.234	1.45 (1.57, 1.71)	0.801047	1.24837	1.9 X 10-4	0.0221307
Phenylacetic Acid	8	0.62 ± 0.283	0.576 (0.408, 0.713)		4	0.124 ± 0.0372	0.108 (0.127, 0.143)	0.2	5	3.7 X 10-4	0.0343687
lysoPC a C14:0	7	4.2 ± 0.314	4.31 (4, 4.42)		8	4.95 ± 0.31	4.94 (5.02, 5.17)	1.17857	0.848485	4.9 X 10-4	0.0373304
Heneicosanoic Acid	8	64.9 ± 6.57	66 (60.4, 70.2)		8	51.7 ± 5.45	48.2 (49.6, 52.8)	0.79661	1.25532	7.1 X 10-4	0.0464324
Cycloleucine	8	0.442 ± 0.0764	0.428 (0.387, 0.468)		8	0.305 ± 0.0587	0.278 (0.294, 0.323)	0.690045	1.44918	0.00139388	0.0774163
SM C16:0	7	27.8 ± 1.66	28.1 (26.9, 28.2)		8	23.2 ± 2.86	21.7 (24.2, 25)	0.834532	1.19828	0.00170407	0.0774163
PC ae C36:4	7	2.93 ± 0.228	2.95 (2.83, 3.11)		8	2.38 ± 0.321	2.15 (2.36, 2.57)	0.812287	1.23109	0.00179773	0.0774163
3-Phosphoglyceric Acid	8	5.07 ± 0.538	5.21 (4.67, 5.42)		9	3.59 ± 0.982	2.86 (3.77, 4.17)	0.708087	1.41226	0.00184724	0.0774163
SM C18:0	7	6.74 ± 0.332	6.76 (6.61, 6.9)		8	5.4 ± 0.939	5.05 (5.49, 6.06)	0.801187	1.24815	0.00205242	0.0778034
Unknown_RI1569	7	28.6 ± 2.94	29.1 (27.6, 30.7)		9	22.2 ± 3.92	20.4 (20.8, 22.4)	0.776224	1.28829	0.00219402	0.0778034
C6:1	7	0.028 ± 0.00216	0.029 (0.0258, 0.0298)		8	0.0228 ± 0.00326	0.0206 (0.0222, 0.0258)	0.814286	1.22807	0.00283103	0.088376
PC aa C36:0	7	2.3 ± 0.233	2.18 (2.14, 2.49)		8	1.84 ± 0.352	1.83 (1.97, 2.06)	0.8	1.25	0.00287558	0.088376
PC ae C40:4	7	1.34 ± 0.135	1.36 (1.22, 1.44)		8	1.09 ± 0.141	1.03 (1.15, 1.18)	0.813433	1.22936	0.00369611	0.0974945
PC aa C38:4	7	104 ± 11.1	106 (97.7, 113)		8	81.1 ± 16.5	80.1 (84, 89.5)	0.779808	1.28237	0.0041528	0.0974945
lysoPC a C18:0	7	106 ± 13	107 (97.1, 115)		8	81.7 ± 13.6	78.9 (86.3, 88.3)	0.770755	1.29743	0.00419019	0.0974945
Citrulline	8	1.75 ± 0.305	1.7 (1.56, 1.86)		9	1.29 ± 0.234	1.15 (1.25, 1.52)	0.737143	1.35659	0.00429566	0.0974945
5-Hydroxydopamine	8	0.55 ± 0.0729	0.55 (0.513, 0.607)		8	0.382 ± 0.115	0.333 (0.403, 0.422)	0.694545	1.43979	0.00442993	0.0974945
SM (OH) C16:1	7	0.593 ± 0.0424	0.582 (0.56, 0.623)		8	0.485 ± 0.0761	0.459 (0.499, 0.539)	0.817875	1.22268	0.00447262	0.0974945
PC ae C38:6	7	1.95 ± 0.145	1.96 (1.86, 2.07)		8	1.62 ± 0.237	1.47 (1.71, 1.79)	0.830769	1.2037	0.00479764	0.0974945
SM C24:1	7	23.8 ± 2.21	22.9 (22.3, 24.9)		8	19 ± 3.46	17.2 (20, 20.8)	0.798319	1.25263	0.00486415	0.0974945
C3:1	7	0.0189 ± 0.00223	0.0197 (0.0172, 0.0202)		8	0.0142 ± 0.00329	0.0118 (0.0127, 0.0168)	0.751323	1.33099	0.0065764	0.126322
Unknown_RI216	8	8.76 ± 1.26	8.41 (7.98, 9.18)		9	6.49 ± 1.67	4.9 (6.41, 6.92)	0.740868	1.34977	0.00719919	0.1325
Unknown_RI1961	8	0.14 ± 0.0117	0.139 (0.131, 0.149)		9	0.105 ± 0.0283	0.0844 (0.103, 0.108)	0.75	1.33333	0.00747288	0.1325
C5:1-DC	7	0.0412 ± 0.00554	0.0413 (0.0375, 0.0442)		8	0.0304 ± 0.00661	0.0258 (0.0285, 0.0343)	0.737864	1.35526	0.0104398	0.177977
Alpha-Hydroxyisobutyric Acid	8	1.5 ± 0.25	1.56 (1.38, 1.65)		9	1.07 ± 0.355	0.867 (1.15, 1.3)	0.713333	1.40187	0.0108099	0.177977
1,5-Anhydroglucitol	8	14 ± 1.31	14.3 (13, 15.1)		9	11.6 ± 1.97	10.7 (11.4, 12.6)	0.828571	1.2069	0.0121566	0.193249
SM C16:1	7	3.94 ± 0.254	4.08 (3.71, 4.12)		8	3.35 ± 0.6	3.22 (3.47, 3.73)	0.850254	1.17612	0.0129645	0.199221
PC aa C40:6	7	43 ± 5.3	42.9 (40.3, 46.8)		8	33.8 ± 8.79	33.6 (37.4, 38.1)	0.786047	1.27219	0.0154591	0.229154
Unknown_RI371	8	0.0926 ± 0.025	0.088 (0.0758, 0.114)		9	0.129 ± 0.0306	0.0999 (0.134, 0.143)	1.39309	0.717829	0.0162053	0.229154
PC ae C36:5	7	1.64 ± 0.127	1.68 (1.62, 1.69)		8	1.4 ± 0.25	1.32 (1.46, 1.57)	0.853659	1.17143	0.016449	0.229154
Cystine	8	1.13 ± 0.66	0.935 (0.833, 1.63)		9	0.323 ± 0.337	0.145 (0.161, 0.185)	0.285841	3.49845	0.0174467	0.229154
Mannose	8	13.7 ± 2.27	12.8 (12.2, 15.2)		7	10.5 ± 2.02	9.51 (10.1, 11.8)	0.766423	1.30476	0.0181123	0.229154
C4:1	7	0.036 ± 0.00308	0.0353 (0.0343, 0.0375)		8	0.0301 ± 0.00445	0.0268 (0.0292, 0.0326)	0.836111	1.19601	0.018383	0.229154
PC ae C38:4	7	3.28 ± 0.342	3.36 (3.11, 3.52)		8	2.75 ± 0.433	2.55 (2.87, 3.1)	0.838415	1.19273	0.018392	0.229154
PC ae C38:5	7	3.34 ± 0.354	3.54 (3.12, 3.6)		8	2.79 ± 0.477	2.54 (2.83, 3.11)	0.835329	1.19713	0.0191105	0.231841
Decosahexaenoic Acid	8	7.3 ± 1.03	7.41 (6.83, 7.99)		9	5.55 ± 1.66	4.81 (5.21, 6.81)	0.760274	1.31532	0.0196728	0.232542
C5	7	0.0997 ± 0.00658	0.099 (0.0967, 0.102)		8	0.115 ± 0.0164	0.107 (0.109, 0.125)	1.15346	0.866957	0.0204006	0.235117
PC ae C30:0	7	0.162 ± 0.0174	0.167 (0.152, 0.169)		8	0.136 ± 0.0213	0.12 (0.139, 0.148)	0.839506	1.19118	0.0215625	0.238805
C5-DC (C6-OH)	7	0.041 ± 0.00189	0.041 (0.0393, 0.0427)		8	0.0352 ± 0.00565	0.0333 (0.0348, 0.0359)	0.858537	1.16477	0.0222993	0.238805
C2	7	11.3 ± 2.29	10.1 (9.88, 12.5)		8	14.1 ± 1.86	13.1 (14.2, 15.6)	1.24779	0.801418	0.0223119	0.238805
Val	7	176 ± 20.8	176 (162, 192)		8	197 ± 9.5	191 (201, 203)	1.11932	0.893401	0.0228486	0.238805
3-Amino-2-piperidone	7	0.115 ± 0.0215	0.118 (0.103, 0.125)		9	0.0866 ± 0.0245	0.0694 (0.0864, 0.103)	0.753043	1.32794	0.0233107	0.238805
PC aa C42:4	7	0.206 ± 0.0269	0.2 (0.197, 0.209)		8	0.168 ± 0.0285	0.16 (0.169, 0.189)	0.815534	1.22619	0.0257041	0.254071
PC ae C32:1	7	0.483 ± 0.0515	0.511 (0.438, 0.513)		8	0.412 ± 0.057	0.381 (0.426, 0.455)	0.853002	1.17233	0.0259031	0.254071
Methylcysteine	8	0.041 ± 0.0109	0.0445 (0.0301, 0.048)		9	0.0272 ± 0.0122	0.0198 (0.0273, 0.035)	0.663415	1.50735	0.0282309	0.267752
2,3-Dihydroxybutanoic Acid	8	0.907 ± 0.285	0.95 (0.804, 1.01)		9	0.616 ± 0.138	0.548 (0.616, 0.713)	0.679162	1.4724	0.0284595	0.267752
Unknown_RI1761	8	0.705 ± 0.18	0.644 (0.624, 0.695)		9	0.523 ± 0.145	0.43 (0.48, 0.631)	0.741844	1.34799	0.0310297	0.286094
PC ae C42:5	7	0.659 ± 0.0516	0.647 (0.623, 0.688)		8	0.593 ± 0.0471	0.595 (0.609, 0.618)	0.899848	1.1113	0.0333425	0.30139
alpha-Methyl-tyrosine	8	0.13 ± 0.0295	0.123 (0.115, 0.16)		5	0.0973 ± 0.0201	0.0895 (0.0897, 0.0967)	0.748462	1.33607	0.0352185	0.311436
C18	7	0.082 ± 0.00798	0.081 (0.0785, 0.0863)		8	0.0723 ± 0.00823	0.0695 (0.072, 0.0778)	0.881707	1.13416	0.0378361	0.311436
Acetyllysine	8	0.131 ± 0.0291	0.137 (0.0988, 0.158)		8	0.104 ± 0.0201	0.0887 (0.0994, 0.114)	0.793893	1.25962	0.0380392	0.311436
C16:1	7	0.103 ± 0.0176	0.102 (0.0883, 0.116)		8	0.124 ± 0.0175	0.117 (0.121, 0.134)	1.20388	0.830645	0.0380892	0.311436
1-O-octyl-Rhamnitol	4	0.0905 ± 0.015	0.0916 (0.0838, 0.0983)		5	0.0721 ± 0.00764	0.0669 (0.0682, 0.0756)	0.796685	1.2552	0.0383855	0.311436
Unknown_RI682	7	0.308 ± 0.0711	0.313 (0.267, 0.358)		6	0.214 ± 0.0723	0.164 (0.233, 0.273)	0.694805	1.43925	0.0390667	0.311436
PC aa C42:5	7	0.242 ± 0.0293	0.227 (0.221, 0.26)		8	0.203 ± 0.0415	0.209 (0.213, 0.22)	0.838843	1.19212	0.0391828	0.311436
PC aa C42:0	7	0.155 ± 0.023	0.151 (0.141, 0.156)		8	0.13 ± 0.0185	0.125 (0.134, 0.143)	0.83871	1.19231	0.0406864	0.31709
C14	7	0.106 ± 0.0139	0.106 (0.0967, 0.118)		8	0.126 ± 0.0241	0.115 (0.126, 0.133)	1.18868	0.84127	0.0419835	0.31709
Unknown_RI1859	8	0.0905 ± 0.012	0.0956 (0.0789, 0.1)		9	0.0784 ± 0.017	0.0707 (0.0736, 0.0748)	0.866298	1.15434	0.0422527	0.31709
Unknown_RI2200	5	0.58 ± 0.084	0.553 (0.536, 0.612)		3	0.478 ± 0.0152	0.469 (0.47, 0.482)	0.824138	1.21339	0.0426455	0.31709
Citric Acid	8	29.7 ± 2.43	30.1 (27.7, 31.5)		9	26.2 ± 3.98	24 (25.1, 27.2)	0.882155	1.13359	0.0436524	0.319425
C3-OH	7	0.0188 ± 0.0017	0.0187 (0.018, 0.02)		8	0.016 ± 0.00312	0.0141 (0.0152, 0.0168)	0.851064	1.175	0.0470091	0.338613
PC ae C44:6	7	0.134 ± 0.0161	0.136 (0.122, 0.145)		8	0.118 ± 0.00935	0.115 (0.12, 0.125)	0.880597	1.13559	0.0485427	0.340029
PC aa C26:0	7	0.811 ± 0.0872	0.803 (0.757, 0.866)		8	0.706 ± 0.105	0.662 (0.686, 0.735)	0.87053	1.14873	0.0486809	0.340029
Dodecanamide	5	0.468 ± 0.125	0.413 (0.392, 0.491)		5	0.333 ± 0.0584	0.289 (0.316, 0.391)	0.711538	1.40541	0.0512637	0.352725
Glyceraldehyde	8	0.29 ± 0.105	0.265 (0.216, 0.341)		9	0.379 ± 0.0726	0.335 (0.369, 0.413)	1.3069	0.765172	0.0525645	0.356206
PC aa C32:3	7	0.214 ± 0.0208	0.215 (0.202, 0.221)		8	0.182 ± 0.0349	0.177 (0.191, 0.197)	0.850467	1.17582	0.0533151	0.356206
PC aa C38:1	7	0.643 ± 0.129	0.594 (0.575, 0.683)		8	0.505 ± 0.106	0.507 (0.524, 0.545)	0.785381	1.27327	0.0544447	0.358558
Lysine	8	2.6 ± 0.51	2.66 (2.38, 2.92)		9	2.13 ± 0.412	1.9 (2.2, 2.21)	0.819231	1.22066	0.0565711	0.367173
Thymidine	8	0.606 ± 0.178	0.563 (0.486, 0.696)		9	0.434 ± 0.174	0.268 (0.476, 0.536)	0.716172	1.39631	0.0582533	0.367173
PC ae C30:1	7	0.0876 ± 0.0213	0.0893 (0.0732, 0.103)		8	0.0607 ± 0.0269	0.0492 (0.0627, 0.0732)	0.692922	1.44316	0.059888	0.367173
Unknown_RI335	8	1.21 ± 0.338	1.24 (1.04, 1.39)		9	1.68 ± 0.559	1.31 (1.53, 2.11)	1.38843	0.720238	0.0611458	0.367173
Unknown_RI2538	8	0.655 ± 0.166	0.664 (0.534, 0.708)		9	0.496 ± 0.158	0.397 (0.498, 0.563)	0.757252	1.32056	0.0624464	0.367173
H1	7	13400 ± 1550	13200 (12200, 14300)		8	11700 ± 1660	10900 (11300, 12700)	0.873134	1.1453	0.0627641	0.367173
PC aa C36:4	7	94.5 ± 8.35	95.1 (90.4, 99.7)		8	83.7 ± 15.8	82.5 (88.3, 91.3)	0.885714	1.12903	0.0631411	0.367173
Unknown_RI1173	8	0.24 ± 0.0535	0.261 (0.204, 0.284)		9	0.186 ± 0.0583	0.151 (0.182, 0.19)	0.775	1.29032	0.0641145	0.367173
Unknown_RI1964	8	0.789 ± 0.183	0.749 (0.733, 0.833)		8	0.593 ± 0.208	0.508 (0.545, 0.714)	0.751584	1.33052	0.0641471	0.367173
Gln	7	550 ± 36	546 (530, 560)		8	590 ± 42	579 (597, 609)	1.07273	0.932203	0.064598	0.367173
Orotidine	8	0.498 ± 0.139	0.481 (0.414, 0.623)		9	0.381 ± 0.0921	0.347 (0.37, 0.421)	0.76506	1.30709	0.0656018	0.367173
Unknown_RI1082	8	1.86 ± 0.309	1.86 (1.68, 2)		9	1.48 ± 0.461	1.36 (1.51, 1.69)	0.795699	1.25676	0.0663203	0.367173
Unknown_RI1657	8	0.36 ± 0.0942	0.35 (0.289, 0.39)		6	0.237 ± 0.106	0.21 (0.221, 0.274)	0.658333	1.51899	0.0663393	0.367173
Alloxantin	8	3.11 ± 0.972	3.18 (2.65, 3.6)		9	2.27 ± 0.722	1.82 (2.12, 2.82)	0.729904	1.37004	0.0669035	0.367173
PC ae C38:2	7	2.82 ± 0.48	2.97 (2.57, 3.11)		8	2.34 ± 0.426	2.18 (2.39, 2.6)	0.829787	1.20513	0.0691833	0.37094
Unknown_RI542	8	0.519 ± 0.14	0.546 (0.436, 0.632)		9	0.396 ± 0.114	0.338 (0.413, 0.49)	0.763006	1.31061	0.0691992	0.37094
lysoPC a C28:0	7	0.454 ± 0.0792	0.431 (0.409, 0.477)		8	0.365 ± 0.0956	0.341 (0.362, 0.405)	0.803965	1.24384	0.0704338	0.373218
Unknown_RI1438	7	25.6 ± 4.53	24 (22.3, 29.3)		9	21.5 ± 3.17	20.2 (22.1, 22.7)	0.839844	1.1907	0.0715074	0.374601
xLeu	7	164 ± 26.6	150 (148, 173)		8	182 ± 9	177 (182, 187)	1.10976	0.901099	0.0741191	0.38392
Arg	7	93.2 ± 18.8	92.3 (80.8, 100)		8	71.2 ± 25.3	56.8 (68.8, 80.2)	0.763948	1.30899	0.0767238	0.392996
lysoPC a C28:1	7	0.382 ± 0.0697	0.358 (0.343, 0.415)		8	0.307 ± 0.0828	0.29 (0.299, 0.342)	0.803665	1.2443	0.0785916	0.39814
PC ae C32:2	7	0.182 ± 0.025	0.192 (0.164, 0.194)		8	0.155 ± 0.0282	0.15 (0.156, 0.17)	0.851648	1.17419	0.0822058	0.411923
5-Oxoproline	7	0.233 ± 0.0648	0.234 (0.195, 0.281)		7	0.169 ± 0.0642	0.161 (0.176, 0.212)	0.725322	1.3787	0.0852317	0.418008
Hypotaurine	7	0.427 ± 0.2	0.379 (0.303, 0.444)		9	0.612 ± 0.273	0.473 (0.493, 0.772)	1.43326	0.697712	0.0858797	0.418008
Glucuronic Acid	8	0.774 ± 0.143	0.773 (0.701, 0.855)		9	0.637 ± 0.157	0.607 (0.672, 0.728)	0.822997	1.21507	0.086975	0.418008
3-Deoxypentitol	8	0.523 ± 0.12	0.563 (0.479, 0.585)		9	0.427 ± 0.0899	0.389 (0.407, 0.453)	0.816444	1.22482	0.0882485	0.418008
PC ae C34:0	7	0.356 ± 0.0586	0.337 (0.318, 0.376)		8	0.306 ± 0.0448	0.288 (0.312, 0.332)	0.859551	1.1634	0.0887266	0.418008
Arabinose	8	0.279 ± 0.0368	0.282 (0.25, 0.308)		9	0.385 ± 0.514	0.195 (0.215, 0.246)	1.37993	0.724675	0.0888607	0.418008
Unknown_RI1902a	8	1.32 ± 0.314	1.29 (1.14, 1.52)		9	0.991 ± 0.424	0.846 (0.96, 1.26)	0.750758	1.33199	0.0935282	0.431404
2-t-Butylperoxy-2-ethylbutan-1-ol, propionate ester	8	0.449 ± 0.054	0.458 (0.43, 0.483)		8	0.401 ± 0.0632	0.369 (0.391, 0.424)	0.893096	1.1197	0.0935801	0.431404
Unknown_RI1916	8	2.18 ± 0.277	2.21 (1.92, 2.37)		9	1.8 ± 0.556	1.43 (1.81, 2.3)	0.825688	1.21111	0.0984409	0.449319
5-hydroxy-1,3-dimethyldihydropyrimidine-2,4(1H,3H)-dione	8	6.93 ± 1.45	6.97 (6.06, 8.26)		9	5.59 ± 1.73	4.68 (4.88, 5.6)	0.806638	1.23971	0.102037	0.461168
SM (OH) C22:2	7	3.26 ± 0.422	3.34 (2.93, 3.55)		8	2.83 ± 0.52	2.57 (2.87, 3.24)	0.868098	1.15194	0.103298	0.462332
Orn	7	60.9 ± 6.24	63.7 (58.7, 65)		8	83 ± 29.9	65.5 (76.2, 94.1)	1.36289	0.733735	0.10792	0.471175
PC ae C40:6	7	2.28 ± 0.258	2.28 (2.11, 2.51)		8	1.96 ± 0.463	1.82 (2.11, 2.22)	0.859649	1.16327	0.108876	0.471175
Propargyl alcohol	8	0.274 ± 0.105	0.295 (0.211, 0.311)		8	0.184 ± 0.106	0.122 (0.182, 0.23)	0.671533	1.48913	0.109548	0.471175
Creatinine	8	2.77 ± 0.824	2.73 (2.23, 3.32)		9	2.18 ± 0.44	1.96 (2.17, 2.58)	0.787004	1.27064	0.109683	0.471175
N-Methylmaleimide	8	0.913 ± 0.387	0.92 (0.635, 1.17)		9	0.637 ± 0.201	0.49 (0.635, 0.736)	0.6977	1.43328	0.110384	0.471175
PC aa C28:1	7	0.412 ± 0.0653	0.392 (0.369, 0.46)		8	0.35 ± 0.0705	0.347 (0.36, 0.377)	0.849515	1.17714	0.113793	0.474809
Unknown_RI2000	8	0.814 ± 0.18	0.819 (0.73, 0.962)		9	0.665 ± 0.185	0.514 (0.77, 0.808)	0.816953	1.22406	0.114479	0.474809
Tryptophan	8	56.8 ± 6.73	56.8 (53.6, 58.8)		9	51.2 ± 7.02	45.5 (48.9, 55.6)	0.901408	1.10937	0.114658	0.474809
PC ae C34:2	7	1.69 ± 0.159	1.7 (1.59, 1.83)		8	1.53 ± 0.217	1.46 (1.57, 1.67)	0.905325	1.10458	0.11711	0.474809
PC ae C40:3	7	0.598 ± 0.0964	0.573 (0.532, 0.66)		8	0.519 ± 0.0815	0.51 (0.553, 0.561)	0.867893	1.15222	0.117504	0.474809
2,4-Dichlorobenzoic Acid	8	0.164 ± 0.042	0.155 (0.138, 0.182)		9	0.133 ± 0.0308	0.109 (0.146, 0.153)	0.810976	1.23308	0.117559	0.474809
Proline	8	0.292 ± 0.0972	0.317 (0.249, 0.337)		9	0.212 ± 0.0689	0.148 (0.209, 0.27)	0.726027	1.37736	0.118445	0.474809
3-butyl-3-methyl-1-Cyclohexanone	7	0.252 ± 0.0371	0.263 (0.232, 0.276)		8	0.218 ± 0.0423	0.185 (0.22, 0.255)	0.865079	1.15596	0.12144	0.47819
Phe	7	41.4 ± 3.56	41.9 (38.2, 44.3)		8	46.1 ± 7.03	42.7 (43.9, 45.4)	1.11353	0.898048	0.12227	0.47819
PC aa C42:2	7	0.219 ± 0.0338	0.216 (0.202, 0.223)		8	0.189 ± 0.0337	0.183 (0.196, 0.201)	0.863014	1.15873	0.1224	0.47819
PC aa C40:3	7	0.378 ± 0.0789	0.343 (0.329, 0.41)		8	0.311 ± 0.0595	0.316 (0.325, 0.338)	0.822751	1.21543	0.126376	0.489575
C12	7	0.0703 ± 0.00898	0.069 (0.0663, 0.0752)		8	0.0814 ± 0.0168	0.0733 (0.0787, 0.0841)	1.15789	0.863636	0.129385	0.497055
PC ae C40:5	7	1.02 ± 0.133	1.03 (0.906, 1.1)		8	0.89 ± 0.153	0.865 (0.946, 0.975)	0.872549	1.14607	0.131364	0.500485
Parabanic Acid, Dihydrouracil?	3	0.0269 ± 0.00653	0.0245 (0.0232, 0.0294)		6	0.0387 ± 0.0146	0.0288 (0.0363, 0.0399)	1.43866	0.69509	0.13672	0.515301
Docosane	8	0.521 ± 0.0734	0.539 (0.488, 0.561)		8	0.458 ± 0.0857	0.401 (0.428, 0.506)	0.879079	1.13755	0.137488	0.515301
Unknown_RI1342	8	0.252 ± 0.0877	0.234 (0.211, 0.282)		9	0.322 ± 0.0962	0.263 (0.296, 0.403)	1.27778	0.782609	0.139065	0.517009
C0	7	20.8 ± 2.87	20.8 (20.2, 21.7)		8	18 ± 2.65	16 (17.4, 19.3)	0.865385	1.15556	0.146149	0.530379
PC aa C36:2	7	154 ± 16.7	150 (144, 163)		8	135 ± 27	132 (143, 154)	0.876623	1.14074	0.14661	0.530379
PC aa C38:0	7	1.79 ± 0.193	1.87 (1.65, 1.94)		8	1.57 ± 0.298	1.51 (1.71, 1.75)	0.877095	1.14013	0.148153	0.530379
Hexanoic Acid	7	0.137 ± 0.0364	0.145 (0.121, 0.153)		7	0.106 ± 0.0303	0.0835 (0.107, 0.124)	0.773723	1.29245	0.148477	0.530379
PC aa C40:2	7	0.245 ± 0.0378	0.241 (0.222, 0.266)		8	0.217 ± 0.0319	0.206 (0.219, 0.24)	0.885714	1.12903	0.149508	0.530379
5-Hydroxytryptophan	7	0.0788 ± 0.0195	0.0735 (0.0645, 0.0905)		8	0.0667 ± 0.0132	0.0567 (0.0618, 0.0813)	0.846447	1.18141	0.151372	0.530379
5,8,11,14,17-Eicosapentaenoic Acid	7	0.61 ± 0.108	0.615 (0.547, 0.687)		9	0.508 ± 0.162	0.395 (0.486, 0.664)	0.832787	1.20079	0.152343	0.530379
C6 (C4:1-DC)	7	0.081 ± 0.0206	0.0763 (0.0688, 0.0947)		8	0.0968 ± 0.0195	0.09 (0.102, 0.108)	1.19506	0.836777	0.152934	0.530379
PC aa C38:3	7	30.1 ± 6.56	28.8 (25.5, 33.5)		8	24.4 ± 6.79	24.9 (26.9, 28.1)	0.810631	1.23361	0.153016	0.530379
Ribose 5-phosphate	8	8.87 ± 2.1	7.82 (7.52, 9.81)		9	7.49 ± 2.05	5.49 (7.77, 9.08)	0.844419	1.18425	0.15927	0.544607
PC ae C36:0	7	0.455 ± 0.0552	0.459 (0.438, 0.498)		8	0.399 ± 0.0859	0.384 (0.403, 0.428)	0.876923	1.14035	0.159484	0.544607
Unknown_RI617b	8	5.46 ± 1.3	5.54 (5.12, 5.99)		9	4.72 ± 0.439	4.44 (4.69, 5.1)	0.864469	1.15678	0.161442	0.547239
Glutamine	8	82.7 ± 11.2	84.5 (74.6, 89)		9	74 ± 13.5	67.4 (71.2, 78.3)	0.8948	1.11757	0.164873	0.552736
N-Acetylneuraminic Acid	8	0.386 ± 0.105	0.344 (0.305, 0.493)		8	0.311 ± 0.115	0.228 (0.252, 0.389)	0.805699	1.24116	0.166562	0.552736
C16:2	7	0.0179 ± 0.00227	0.0177 (0.0162, 0.0193)		8	0.0195 ± 0.00186	0.0185 (0.0193, 0.0211)	1.08939	0.917949	0.167712	0.552736
C4	7	0.52 ± 0.12	0.463 (0.441, 0.599)		8	0.7 ± 0.238	0.547 (0.735, 0.786)	1.34615	0.742857	0.167859	0.552736
Galactose	8	384 ± 94.9	410 (301, 452)		9	320 ± 85.5	259 (340, 396)	0.833333	1.2	0.170608	0.554383
Unknown_RI1216	5	0.173 ± 0.0228	0.164 (0.164, 0.173)		4	0.125 ± 0.0482	0.0899 (0.114, 0.149)	0.722543	1.384	0.170998	0.554383
3-Aminosalicylic Acid	8	0.113 ± 0.0249	0.109 (0.0942, 0.136)		9	0.097 ± 0.0211	0.086 (0.092, 0.108)	0.858407	1.16495	0.172143	0.554383
Gly	7	248 ± 31.7	234 (227, 264)		8	277 ± 51.1	251 (261, 284)	1.11694	0.895307	0.176283	0.554383
Unknown_RI724	5	0.0395 ± 0.0139	0.0395 (0.0384, 0.0463)		5	0.0554 ± 0.016	0.0493 (0.0543, 0.0558)	1.40253	0.712996	0.177722	0.554383
PC ae C44:3	7	0.112 ± 0.0203	0.104 (0.0983, 0.128)		8	0.0925 ± 0.0205	0.0866 (0.1, 0.105)	0.825893	1.21081	0.177826	0.554383
lysoPC a C26:1	7	0.208 ± 0.0548	0.199 (0.173, 0.24)		8	0.171 ± 0.0435	0.149 (0.163, 0.188)	0.822115	1.21637	0.178402	0.554383
Unknown_RI1147	5	0.355 ± 0.147	0.297 (0.27, 0.396)		8	0.244 ± 0.208	0.119 (0.175, 0.274)	0.687324	1.45492	0.179631	0.554383
SM C24:0	7	7.82 ± 1.59	7.1 (6.83, 8.53)		8	6.58 ± 1.49	6.28 (6.79, 7.29)	0.841432	1.18845	0.181171	0.554383
PC ae C34:1	7	3.16 ± 0.539	2.98 (2.82, 3.4)		8	2.77 ± 0.51	2.54 (2.78, 3.19)	0.876582	1.14079	0.181655	0.554383
3,6-dimethylpyrazine-2,5-diol	8	0.0623 ± 0.0177	0.0628 (0.0511, 0.0771)		9	0.0506 ± 0.0205	0.0372 (0.0411, 0.0548)	0.812199	1.23123	0.182679	0.554383
Unknown_RI1029	8	0.246 ± 0.0532	0.247 (0.206, 0.285)		9	0.29 ± 0.0713	0.246 (0.297, 0.337)	1.17886	0.848276	0.18299	0.554383
3,3,5,5-tetramethylcyclohex-1-enol	6	0.125 ± 0.0292	0.125 (0.111, 0.15)		8	0.0979 ± 0.0258	0.0852 (0.0911, 0.0968)	0.7832	1.27681	0.183993	0.554383
Unknown_RI1944	8	4.42 ± 0.918	4.43 (3.95, 4.87)		9	3.77 ± 1.31	2.89 (3.05, 4.13)	0.852941	1.17241	0.185545	0.554855
Unknown_RI1533	8	0.791 ± 0.159	0.741 (0.679, 0.903)		9	0.678 ± 0.251	0.579 (0.674, 0.693)	0.857143	1.16667	0.189629	0.554855
lysoPC a C17:0	7	2.11 ± 0.27	2.08 (2.01, 2.28)		8	1.9 ± 0.308	1.78 (1.93, 2.03)	0.900474	1.11053	0.189785	0.554855
Methyl Isohexadecanoate	8	0.784 ± 0.165	0.817 (0.763, 0.866)		8	0.636 ± 0.254	0.466 (0.601, 0.798)	0.811224	1.2327	0.190661	0.554855
2-ethyl-1-Hexanamine	7	0.412 ± 0.134	0.399 (0.303, 0.485)		9	0.327 ± 0.159	0.222 (0.325, 0.333)	0.793689	1.25994	0.190732	0.554855
Unknown_RI1355	7	9.45 ± 2.21	8.52 (8.27, 10.4)		9	8.1 ± 1.81	6.89 (7.56, 9.62)	0.857143	1.16667	0.191371	0.554855
Tyrosine	8	0.738 ± 0.135	0.784 (0.714, 0.82)		9	0.711 ± 0.41	0.46 (0.644, 0.746)	0.963415	1.03797	0.194607	0.560711
PC aa C30:0	7	1.07 ± 0.197	0.998 (0.971, 1.1)		8	0.952 ± 0.113	0.917 (0.943, 1.02)	0.88972	1.12395	0.196306	0.562094
PC aa C40:1	7	0.294 ± 0.0239	0.293 (0.276, 0.303)		8	0.275 ± 0.03	0.265 (0.282, 0.286)	0.935374	1.06909	0.198136	0.563078
Oleamide	8	2.8 ± 0.996	2.7 (1.89, 3.23)		8	2.23 ± 0.624	1.78 (2, 2.39)	0.796429	1.25561	0.199235	0.563078
Unknown_RI1735	7	0.288 ± 0.0455	0.283 (0.266, 0.297)		8	0.241 ± 0.0845	0.17 (0.239, 0.325)	0.836806	1.19502	0.200314	0.563078
C16-OH	7	0.0192 ± 0.00287	0.0193 (0.017, 0.0213)		8	0.0216 ± 0.00429	0.0193 (0.0217, 0.0247)	1.125	0.888889	0.206368	0.575196
Glycerol	7	34.8 ± 12.1	36.8 (28.7, 40.1)		9	27.8 ± 7.27	20.1 (26.9, 35.8)	0.798851	1.2518	0.207282	0.575196
PC ae C38:1	7	0.807 ± 0.171	0.773 (0.71, 0.912)		8	0.702 ± 0.133	0.683 (0.714, 0.777)	0.869888	1.14957	0.208368	0.575196
C12:1	7	0.0946 ± 0.0118	0.094 (0.0862, 0.102)		8	0.101 ± 0.00917	0.0964 (0.0995, 0.108)	1.06765	0.936634	0.211507	0.580386
1,3-Dimethyl-5-hydroxymethyluracil	7	4.72 ± 0.96	4.67 (3.95, 5.47)		8	4.22 ± 2.16	2.74 (3.65, 4.99)	0.894068	1.11848	0.217367	0.592936
Ser	7	133 ± 25.8	124 (116, 146)		8	150 ± 32.7	128 (141, 151)	1.12782	0.886667	0.220225	0.597198
2,2-Dihydroxyacetic Acid	8	0.462 ± 0.109	0.481 (0.428, 0.495)		9	0.394 ± 0.122	0.285 (0.363, 0.501)	0.852814	1.17259	0.224723	0.597857
2-Hydroxyadipic Acid	8	0.0838 ± 0.0185	0.088 (0.0737, 0.0962)		9	0.0709 ± 0.0171	0.0555 (0.0658, 0.0868)	0.846062	1.18195	0.225252	0.597857
Hydroxyproline	8	0.959 ± 0.3	0.93 (0.734, 1.01)		9	0.808 ± 0.293	0.689 (0.704, 0.861)	0.842544	1.18688	0.225781	0.597857
lysoPC a C6:0	7	0.0322 ± 0.00308	0.0327 (0.0303, 0.0338)		8	0.0457 ± 0.0242	0.0328 (0.0377, 0.0469)	1.41925	0.704595	0.226085	0.597857
C5:1	7	0.0339 ± 0.00295	0.0343 (0.0322, 0.0357)		8	0.0314 ± 0.00454	0.0297 (0.0305, 0.0332)	0.926254	1.07962	0.226952	0.597857
Unknown_RI2339	4	1.02 ± 0.244	0.938 (0.869, 1.09)		5	0.764 ± 0.346	0.569 (0.691, 0.775)	0.74902	1.33508	0.230491	0.603729
2-oxo-Cyclohexaneacetonitrile	8	0.226 ± 0.0559	0.233 (0.203, 0.272)		7	0.19 ± 0.0554	0.144 (0.198, 0.225)	0.840708	1.18947	0.232094	0.604495
SM (OH) C14:1	7	2.06 ± 0.217	2.03 (1.87, 2.27)		8	1.84 ± 0.333	1.76 (1.98, 2.03)	0.893204	1.11957	0.242354	0.62767
Ethylmalonic Acid	7	0.126 ± 0.0242	0.139 (0.113, 0.143)		9	0.111 ± 0.0242	0.0927 (0.121, 0.125)	0.880952	1.13514	0.244544	0.629803
Glutamate	8	0.419 ± 0.084	0.424 (0.375, 0.48)		9	0.488 ± 0.129	0.372 (0.524, 0.574)	1.16468	0.858607	0.247296	0.633354
Pantothenic Acid	8	0.529 ± 0.126	0.493 (0.444, 0.581)		9	0.459 ± 0.116	0.375 (0.475, 0.516)	0.867675	1.15251	0.251338	0.640148
His	7	60.9 ± 5.62	60.2 (55.9, 65)		8	66.9 ± 12.4	61.1 (63.3, 68.5)	1.09852	0.910314	0.254675	0.642585
Unknown_RI840	6	0.355 ± 0.106	0.35 (0.316, 0.434)		7	0.282 ± 0.0813	0.214 (0.322, 0.341)	0.794366	1.25887	0.255083	0.642585
C5-M-DC	7	0.112 ± 0.00504	0.11 (0.11, 0.115)		8	0.12 ± 0.0137	0.11 (0.117, 0.127)	1.07143	0.933333	0.256548	0.642766
3-Methylhistidine	8	0.393 ± 0.0524	0.387 (0.369, 0.422)		8	0.359 ± 0.064	0.315 (0.341, 0.403)	0.913486	1.09471	0.259429	0.646469
Nervonic Acid	6	3.29 ± 0.458	3.35 (2.92, 3.64)		4	2.87 ± 0.566	2.71 (2.99, 3.15)	0.87234	1.14634	0.261408	0.647887
Urea	7	0.923 ± 0.553	0.989 (0.57, 1.32)		9	0.719 ± 0.199	0.598 (0.645, 0.893)	0.778982	1.28373	0.264642	0.647887
SM (OH) C22:1	7	3.1 ± 0.349	2.92 (2.81, 3.37)		8	2.73 ± 0.604	2.48 (2.93, 3)	0.880645	1.13553	0.270222	0.647887
2-methyl-2-(1-methylethyl)-1,3-Oxathiane	8	36.1 ± 7.78	36 (32.2, 38.9)		9	32.1 ± 5.07	31 (33.4, 34.8)	0.889197	1.12461	0.270417	0.647887
Unknown_RI1324	6	1.02 ± 0.0712	0.988 (0.975, 1.05)		8	0.943 ± 0.165	0.836 (0.9, 1.03)	0.92451	1.08165	0.272981	0.647887
PC aa C32:2	7	1.01 ± 0.132	0.986 (0.927, 1.07)		8	1.05 ± 0.309	1.02 (1.07, 1.27)	1.0396	0.961905	0.275932	0.647887
Pro	7	71.9 ± 11.4	71.8 (63.2, 80.4)		8	79.9 ± 15	70.8 (78.1, 85.2)	1.11127	0.899875	0.276223	0.647887
Unknown_RI2382	8	0.457 ± 0.103	0.47 (0.399, 0.511)		9	0.398 ± 0.0882	0.324 (0.353, 0.46)	0.870897	1.14824	0.279744	0.647887
Unknown_RI1598	8	0.277 ± 0.0593	0.284 (0.257, 0.295)		9	0.243 ± 0.113	0.172 (0.21, 0.288)	0.877256	1.13992	0.280452	0.647887
PC aa C30:2	7	0.341 ± 0.0895	0.329 (0.272, 0.401)		8	0.289 ± 0.0898	0.253 (0.276, 0.307)	0.847507	1.17993	0.28307	0.647887
PC aa C40:4	7	1.95 ± 0.313	1.99 (1.71, 2.18)		8	1.65 ± 0.366	1.58 (1.8, 1.88)	0.846154	1.18182	0.283108	0.647887
Unknown_RI2600	8	6.07 ± 2.33	6.16 (4.83, 7.87)		9	7.15 ± 2.45	5.44 (8.56, 8.8)	1.17792	0.848951	0.283313	0.647887
11,14-Eicosadienoic Acid	5	0.415 ± 0.136	0.434 (0.296, 0.464)		8	0.336 ± 0.0696	0.306 (0.326, 0.36)	0.809639	1.23512	0.284203	0.647887
PC aa C36:6	7	0.475 ± 0.0741	0.451 (0.418, 0.533)		8	0.495 ± 0.15	0.501 (0.519, 0.577)	1.04211	0.959596	0.284747	0.647887
Unknown_RI1865	4	0.968 ± 0.155	0.94 (0.884, 1.02)		5	0.857 ± 0.123	0.818 (0.831, 0.962)	0.885331	1.12952	0.285453	0.647887
2,3-dihydro-6-methyl-1,4-Oxathiin	8	0.197 ± 0.0787	0.193 (0.153, 0.239)		8	0.15 ± 0.0468	0.112 (0.134, 0.194)	0.761421	1.31333	0.286287	0.647887
C7-DC	7	0.0138 ± 0.00115	0.0137 (0.013, 0.0145)		8	0.013 ± 0.00165	0.0119 (0.0125, 0.0136)	0.942029	1.06154	0.287585	0.647887
lysoPC a C24:0	7	0.643 ± 0.0879	0.601 (0.593, 0.698)		8	0.571 ± 0.0936	0.564 (0.593, 0.603)	0.888025	1.12609	0.287855	0.647887
C14:1	7	0.103 ± 0.0125	0.107 (0.0973, 0.111)		8	0.112 ± 0.0182	0.109 (0.11, 0.114)	1.08738	0.919643	0.288071	0.647887
PC ae C30:2	7	0.192 ± 0.0343	0.173 (0.167, 0.215)		8	0.168 ± 0.0393	0.158 (0.173, 0.185)	0.875	1.14286	0.288106	0.647887
PC ae C42:1	7	0.547 ± 0.0692	0.541 (0.512, 0.575)		8	0.482 ± 0.125	0.487 (0.522, 0.551)	0.88117	1.13485	0.293421	0.653248
Unknown_RI1506	4	0.257 ± 0.0103	0.261 (0.256, 0.263)		6	0.239 ± 0.0368	0.217 (0.218, 0.251)	0.929961	1.07531	0.297969	0.653248
Methyl Phosphate	8	0.216 ± 0.067	0.211 (0.156, 0.257)		9	0.174 ± 0.048	0.159 (0.185, 0.211)	0.805556	1.24138	0.29866	0.653248
PC aa C32:0	7	11.5 ± 2.22	10.9 (10.4, 11.3)		8	10.2 ± 1.29	9.95 (10.4, 11)	0.886957	1.12745	0.300217	0.653248
1H-imidazol-2(3H)-one	8	0.0531 ± 0.0145	0.0541 (0.0432, 0.066)		9	0.0454 ± 0.0182	0.033 (0.0389, 0.0441)	0.854991	1.1696	0.300989	0.653248
Unknown_RI1485	5	0.271 ± 0.0257	0.257 (0.251, 0.296)		7	0.252 ± 0.0359	0.223 (0.26, 0.268)	0.929889	1.0754	0.303413	0.653248
C5-OH (C3-DC-M)	7	0.0886 ± 0.00973	0.0937 (0.079, 0.0957)		8	0.0838 ± 0.007	0.0797 (0.0817, 0.0885)	0.945824	1.05728	0.303761	0.653248
1H-Indole-3-ethanamine	8	0.344 ± 0.396	0.192 (0.147, 0.267)		9	0.341 ± 0.242	0.22 (0.247, 0.362)	0.991279	1.0088	0.304273	0.653248
lysoPC a C26:0	7	0.384 ± 0.0821	0.358 (0.355, 0.419)		8	0.334 ± 0.104	0.284 (0.322, 0.377)	0.869792	1.1497	0.305715	0.653248
Unknown_RI2087	6	0.365 ± 0.0348	0.367 (0.34, 0.381)		5	0.34 ± 0.0402	0.31 (0.361, 0.368)	0.931507	1.07353	0.30577	0.653248
Histidine	8	10.8 ± 1.35	10.9 (9.52, 12.1)		9	9.95 ± 2.65	7.94 (9.03, 10.6)	0.921296	1.08543	0.306077	0.653248
Unknown_RI1644	7	0.295 ± 0.0402	0.306 (0.27, 0.325)		5	0.258 ± 0.0669	0.198 (0.256, 0.294)	0.874576	1.14341	0.30772	0.653728
N-Methyl-L-leucine	8	0.127 ± 0.0234	0.12 (0.114, 0.137)		9	0.114 ± 0.0225	0.0948 (0.114, 0.137)	0.897638	1.11404	0.309886	0.65531
Allantoin	8	4.39 ± 1.24	4.58 (3.72, 5.15)		9	3.76 ± 1.31	3.02 (3.61, 4.37)	0.856492	1.16755	0.320795	0.675281
Ornithine	8	0.582 ± 0.102	0.579 (0.548, 0.653)		9	0.64 ± 0.407	0.405 (0.468, 0.634)	1.09966	0.909375	0.32738	0.68601
Succinic anhydride	7	0.0452 ± 0.0122	0.0473 (0.0413, 0.0507)		9	0.0435 ± 0.0133	0.0386 (0.0394, 0.044)	0.962389	1.03908	0.332901	0.694422
PC aa C38:6	7	103 ± 11	104 (98.9, 108)		8	93.6 ± 21.9	94.4 (101, 105)	0.908738	1.10043	0.337972	0.698722
Unknown_RI878	8	4.44 ± 1.18	4.18 (3.72, 4.99)		9	5.54 ± 2.43	3.59 (4.53, 6.56)	1.24775	0.801444	0.34132	0.698722
Linolic Acid	8	0.267 ± 0.0383	0.271 (0.261, 0.28)		8	0.244 ± 0.0534	0.211 (0.224, 0.268)	0.913858	1.09426	0.343899	0.698722
Unknown_RI861	8	0.435 ± 0.128	0.403 (0.34, 0.495)		9	0.556 ± 0.245	0.41 (0.57, 0.649)	1.27816	0.782374	0.343966	0.698722
Uracil	8	17.7 ± 5.61	18.6 (16.2, 20.1)		9	15.1 ± 5.06	9.82 (14.5, 19)	0.853107	1.17219	0.344536	0.698722
Pipecolic Acid	8	1.12 ± 0.275	1.18 (1.02, 1.35)		9	1 ± 0.225	0.883 (0.992, 1.2)	0.892857	1.12	0.348684	0.698722
PC ae C36:2	7	4.55 ± 0.647	4.34 (4.1, 5.09)		8	4.19 ± 0.769	4.01 (4.26, 4.53)	0.920879	1.08592	0.349425	0.698722
PC aa C42:1	7	0.157 ± 0.0256	0.154 (0.139, 0.163)		8	0.142 ± 0.0254	0.137 (0.148, 0.157)	0.904459	1.10563	0.349871	0.698722
C18:2	7	0.0745 ± 0.0118	0.0747 (0.068, 0.0807)		8	0.0803 ± 0.0109	0.0753 (0.08, 0.0873)	1.07785	0.927771	0.350384	0.698722
lysoPC a C16:0	7	184 ± 20.2	189 (176, 194)		8	172 ± 27.4	161 (180, 187)	0.934783	1.06977	0.351513	0.698722
PC ae C42:0	7	1.03 ± 0.127	0.995 (0.97, 1.08)		8	0.948 ± 0.149	0.948 (1, 1.04)	0.920388	1.0865	0.351635	0.698722
4-Heptanol	6	0.14 ± 0.0386	0.159 (0.116, 0.16)		6	0.118 ± 0.0311	0.0996 (0.119, 0.128)	0.842857	1.18644	0.358507	0.706532
C9	7	0.0328 ± 0.00484	0.0337 (0.0292, 0.0365)		8	0.0304 ± 0.00621	0.0263 (0.0307, 0.0322)	0.926829	1.07895	0.35863	0.706532
Unknown_RI611a	6	0.155 ± 0.0408	0.167 (0.12, 0.178)		4	0.14 ± 0.0237	0.138 (0.151, 0.153)	0.903226	1.10714	0.361787	0.70677
Unknown_RI1773	7	0.234 ± 0.0313	0.235 (0.224, 0.252)		6	0.216 ± 0.0385	0.191 (0.208, 0.226)	0.923077	1.08333	0.361817	0.70677
PC ae C34:3	7	0.598 ± 0.0632	0.587 (0.559, 0.646)		8	0.559 ± 0.0976	0.508 (0.579, 0.619)	0.934783	1.06977	0.365482	0.710656
Pseudo uridine	8	0.67 ± 0.137	0.659 (0.606, 0.7)		9	0.614 ± 0.107	0.549 (0.626, 0.705)	0.916418	1.09121	0.36689	0.710656
Unknown_RI1182	6	0.73 ± 0.201	0.704 (0.685, 0.873)		7	0.628 ± 0.207	0.516 (0.579, 0.678)	0.860274	1.16242	0.378708	0.723851
Arabitol	8	0.071 ± 0.0198	0.0704 (0.0618, 0.0815)		9	0.0628 ± 0.0148	0.0619 (0.0644, 0.0649)	0.884507	1.13057	0.380188	0.723851
Unknown_RI3002	5	0.0405 ± 0.00908	0.0399 (0.0325, 0.0439)		4	0.0446 ± 0.00843	0.0406 (0.0438, 0.0478)	1.10123	0.908072	0.380748	0.723851
4-Hydroxyproline	8	0.935 ± 0.349	0.926 (0.699, 0.94)		9	0.805 ± 0.189	0.724 (0.778, 0.876)	0.860963	1.16149	0.381896	0.723851
SM C22:3	7	19.4 ± 2.87	19.9 (17.3, 21)		8	17.7 ± 4.22	17 (17.2, 19.1)	0.912371	1.09605	0.390152	0.723851
Histamine	4	0.087 ± 0.0199	0.085 (0.0752, 0.0968)		4	0.0743 ± 0.0189	0.0681 (0.0747, 0.0809)	0.854023	1.17093	0.390676	0.723851
Pyrophosphate	8	0.971 ± 0.446	0.891 (0.667, 1.23)		9	1.12 ± 0.392	0.82 (1.01, 1.29)	1.15345	0.866964	0.391058	0.723851
Threonine	8	7.66 ± 2.28	7.51 (6.65, 8.93)		9	6.87 ± 1.1	6.21 (6.64, 7.17)	0.896867	1.11499	0.391699	0.723851
lysoPC a C16:1	7	7.59 ± 1.62	6.97 (6.6, 8.43)		8	8.5 ± 2.34	7.5 (8.71, 9.91)	1.11989	0.892941	0.39337	0.723851
C18:1-OH	7	0.0256 ± 0.00398	0.0247 (0.0233, 0.0273)		8	0.0273 ± 0.00345	0.0253 (0.0275, 0.0291)	1.06641	0.937729	0.393912	0.723851
Sorbose	8	2.65 ± 0.417	2.74 (2.26, 2.84)		9	2.51 ± 0.882	1.81 (2.53, 3.1)	0.94717	1.05578	0.39416	0.723851
9-Tetradecenoic Acid	8	0.268 ± 0.155	0.24 (0.164, 0.341)		9	0.323 ± 0.1	0.292 (0.366, 0.374)	1.20522	0.829721	0.394644	0.723851
alpha-Ketobutyric Acid	8	0.784 ± 0.317	0.878 (0.575, 0.985)		9	0.906 ± 0.309	0.8 (0.881, 1.18)	1.15561	0.865342	0.395041	0.723851
PC aa C34:4	7	0.572 ± 0.0792	0.527 (0.509, 0.64)		8	0.596 ± 0.162	0.581 (0.621, 0.692)	1.04196	0.959732	0.395684	0.723851
Trifluoroacetic Acid	8	0.45 ± 0.257	0.414 (0.324, 0.573)		6	0.32 ± 0.133	0.198 (0.35, 0.428)	0.711111	1.40625	0.402128	0.732732
Linolenic Acid	8	0.0665 ± 0.0297	0.0557 (0.0472, 0.0902)		9	0.0807 ± 0.0284	0.0711 (0.0726, 0.107)	1.21353	0.82404	0.403784	0.732852
N-Acetylglutamine	7	0.0452 ± 0.00748	0.0464 (0.0414, 0.0487)		8	0.0415 ± 0.00955	0.0345 (0.0416, 0.0484)	0.918142	1.08916	0.415423	0.745831
pyrazine-2,3,5-triol	8	0.0283 ± 0.00671	0.0287 (0.0254, 0.0329)		9	0.027 ± 0.011	0.02 (0.0218, 0.0282)	0.954064	1.04815	0.417104	0.745831
Guanidinosuccinic Acid	8	1.57 ± 0.405	1.71 (1.51, 1.79)		9	1.4 ± 0.44	1.14 (1.47, 1.58)	0.89172	1.12143	0.417213	0.745831
C14:2	7	0.028 ± 0.00251	0.0277 (0.0265, 0.029)		8	0.0295 ± 0.00393	0.0275 (0.0278, 0.0325)	1.05357	0.949153	0.417681	0.745831
PC aa C34:2	7	166 ± 10.3	169 (158, 173)		8	152 ± 31.8	146 (160, 173)	0.915663	1.09211	0.421995	0.745831
Pyrazinoic Acid	8	0.152 ± 0.045	0.153 (0.127, 0.181)		9	0.13 ± 0.0507	0.0955 (0.113, 0.126)	0.855263	1.16923	0.422013	0.745831
Glucose	8	67.7 ± 8.46	66.5 (60.5, 73.9)		9	63.7 ± 11.5	57.3 (61.3, 64.4)	0.940916	1.06279	0.42226	0.745831
2-Deoxyinosose	7	0.591 ± 0.0981	0.601 (0.551, 0.666)		9	0.546 ± 0.12	0.471 (0.486, 0.675)	0.923858	1.08242	0.429045	0.754616
C16	7	0.298 ± 0.0341	0.288 (0.282, 0.325)		8	0.318 ± 0.0573	0.285 (0.32, 0.33)	1.06711	0.937107	0.430507	0.754616
Pyruvic Acid	8	0.619 ± 0.352	0.47 (0.423, 0.757)		9	0.51 ± 0.39	0.303 (0.389, 0.473)	0.82391	1.21373	0.434582	0.758219
1-4-Butanediamine	8	0.583 ± 0.175	0.567 (0.527, 0.575)		9	0.523 ± 0.125	0.427 (0.494, 0.615)	0.897084	1.11472	0.436501	0.758219
Sedoheptulose	6	116 ± 15.8	119 (101, 128)		6	99.3 ± 26.7	82.2 (99.2, 114)	0.856034	1.16818	0.437497	0.758219
Met	7	55.5 ± 10.8	54 (47.7, 61.1)		8	59.7 ± 9.78	52.3 (59.3, 63.1)	1.07568	0.929648	0.440452	0.76048
3-Dimethylamino-1-propanol	8	0.81 ± 0.142	0.82 (0.768, 0.862)		9	0.722 ± 0.301	0.607 (0.66, 0.693)	0.891358	1.12188	0.447375	0.769552
3-methyl-2-oxovalerate	8	0.363 ± 0.126	0.366 (0.309, 0.423)		9	0.322 ± 0.0848	0.295 (0.31, 0.399)	0.887052	1.12733	0.453608	0.777373
Carbonic Acid	8	0.456 ± 0.191	0.51 (0.462, 0.536)		9	0.452 ± 0.0932	0.457 (0.469, 0.515)	0.991228	1.00885	0.456275	0.779046
Trp	7	137 ± 12.3	135 (128, 147)		8	141 ± 12	134 (140, 145)	1.0292	0.971631	0.46537	0.78981
Unknown_RI1778	8	0.783 ± 0.108	0.777 (0.726, 0.839)		9	0.739 ± 0.141	0.632 (0.714, 0.817)	0.943806	1.05954	0.466668	0.78981
Unknown_RI691	8	2.37 ± 0.535	2.4 (2.06, 2.66)		9	2.17 ± 0.388	2.18 (2.23, 2.36)	0.915612	1.09217	0.467718	0.78981
gamma-Hydroxybutyric Acid	8	0.205 ± 0.0629	0.21 (0.173, 0.229)		9	0.232 ± 0.0704	0.194 (0.241, 0.281)	1.13171	0.883621	0.472149	0.792943
Fosfomycin	6	0.0119 ± 0.00297	0.011 (0.0102, 0.0132)		6	0.0107 ± 0.00158	0.00949 (0.0104, 0.0113)	0.89916	1.11215	0.473714	0.792943
2-(Methylmercapto)benzothiazole	8	1.45 ± 0.559	1.3 (1.09, 1.75)		9	1.68 ± 0.738	0.953 (1.9, 2.28)	1.15862	0.863095	0.475678	0.792943
Glucose 6-phosphate	3	0.715 ± 0.233	0.826 (0.637, 0.849)		5	0.889 ± 0.348	0.668 (0.795, 0.875)	1.24336	0.804274	0.477495	0.792943
PC aa C40:5	7	6.36 ± 1.27	6.8 (5.33, 7.17)		8	5.59 ± 1.41	5.42 (6.06, 6.26)	0.878931	1.13775	0.478174	0.792943
Thr	7	154 ± 28.6	154 (138, 174)		8	164 ± 21.4	150 (159, 174)	1.06494	0.939024	0.481348	0.795345
lysoPC a C18:2	7	92.1 ± 6.39	90.5 (87.7, 95.8)		8	96.5 ± 25.9	82.8 (96, 121)	1.04777	0.954404	0.486019	0.797842
PC aa C34:3	7	10.4 ± 1.31	10.1 (9.41, 11.5)		8	10.5 ± 3.24	9.99 (10.9, 12.6)	1.00962	0.990476	0.48632	0.797842
3-Ureidopropionic Acid	8	0.0817 ± 0.0303	0.0749 (0.0672, 0.0906)		9	0.0898 ± 0.0285	0.0682 (0.0859, 0.114)	1.09914	0.9098	0.490211	0.801374
PC ae C42:4	7	0.213 ± 0.0419	0.193 (0.185, 0.236)		8	0.191 ± 0.0426	0.183 (0.196, 0.218)	0.896714	1.11518	0.495202	0.804334
3,4-Dimethyldihydrofuran-2,5-dione	7	0.199 ± 0.0578	0.192 (0.158, 0.22)		7	0.178 ± 0.0517	0.15 (0.161, 0.191)	0.894472	1.11798	0.495511	0.804334
1-Aminocyclopropanecarboxylic Acid	8	0.404 ± 0.161	0.382 (0.295, 0.532)		9	0.349 ± 0.0711	0.294 (0.331, 0.395)	0.863861	1.15759	0.497607	0.804902
(Z)-2-(hydroxyimino)-3-methylpentanoic Acid	8	0.0563 ± 0.0177	0.0562 (0.0469, 0.0619)		9	0.0516 ± 0.00736	0.0462 (0.0511, 0.0584)	0.916519	1.09109	0.500415	0.80534
Sucrose	8	0.151 ± 0.0598	0.143 (0.105, 0.188)		9	0.191 ± 0.0852	0.117 (0.191, 0.265)	1.2649	0.790576	0.501372	0.80534
PC aa C36:5	7	7.89 ± 1.13	7.65 (7.09, 8.77)		8	8 ± 2.7	7.6 (8.52, 9.71)	1.01394	0.98625	0.503962	0.80669
Nicotinamide	8	0.127 ± 0.0463	0.125 (0.106, 0.151)		9	0.111 ± 0.0538	0.0692 (0.103, 0.137)	0.874016	1.14414	0.507572	0.809348
Unknown_RI1058	8	0.332 ± 0.111	0.312 (0.289, 0.368)		9	0.297 ± 0.108	0.235 (0.299, 0.342)	0.894578	1.11785	0.509134	0.809348
lysoPC a C20:3	7	8.25 ± 1.41	9 (7.38, 9.21)		8	8.74 ± 3.06	7.59 (9.03, 10.7)	1.05939	0.943936	0.51269	0.810478
Homoserine	8	0.0392 ± 0.0101	0.0374 (0.0312, 0.0439)		9	0.0352 ± 0.0107	0.0317 (0.0348, 0.0383)	0.897959	1.11364	0.515087	0.810478
Acetamide	8	0.187 ± 0.0525	0.19 (0.155, 0.204)		8	0.18 ± 0.0741	0.14 (0.156, 0.212)	0.962567	1.03889	0.516859	0.810478
3,4-Dihydroxybutanoic Acid	8	2.01 ± 0.499	2.12 (1.8, 2.27)		9	1.87 ± 0.369	1.76 (2.02, 2.13)	0.930348	1.07487	0.516878	0.810478
Unknown_RI2472	8	0.354 ± 0.143	0.311 (0.256, 0.398)		8	0.302 ± 0.0646	0.26 (0.299, 0.323)	0.853107	1.17219	0.521206	0.81231
Unknown_RI1674	8	0.273 ± 0.0702	0.276 (0.228, 0.33)		9	0.25 ± 0.0708	0.195 (0.235, 0.265)	0.915751	1.092	0.521631	0.81231
Rhamnose	8	0.529 ± 0.0622	0.542 (0.481, 0.579)		9	0.506 ± 0.0795	0.445 (0.52, 0.556)	0.956522	1.04545	0.523384	0.81231
Unknown_RI680	3	0.0227 ± 0.00503	0.025 (0.021, 0.0256)		6	0.0251 ± 0.00505	0.0212 (0.0251, 0.0287)	1.10573	0.904382	0.528592	0.81231
Aspartic Acid	8	0.0973 ± 0.0168	0.1 (0.0803, 0.112)		9	0.0983 ± 0.0475	0.0619 (0.0788, 0.151)	1.01028	0.989827	0.531381	0.81231
PC aa C32:1	7	5.27 ± 1.1	4.69 (4.62, 5.64)		8	5.74 ± 1.7	5.49 (5.72, 6.79)	1.08918	0.918118	0.534422	0.81231
Glyoxylic Acid	8	0.499 ± 0.133	0.477 (0.429, 0.572)		9	0.46 ± 0.168	0.336 (0.349, 0.594)	0.921844	1.08478	0.536075	0.81231
SM C26:0	7	0.147 ± 0.0339	0.138 (0.126, 0.157)		8	0.137 ± 0.0312	0.124 (0.146, 0.16)	0.931973	1.07299	0.536273	0.81231
2,4-Thiazolidinedione	4	0.918 ± 0.167	0.925 (0.824, 1.02)		8	1.48 ± 1.09	0.683 (0.948, 2.13)	1.6122	0.62027	0.537194	0.81231
Xylose	8	13.2 ± 5	12.9 (8.57, 15.8)		8	12 ± 2.46	11.3 (12.7, 13.5)	0.909091	1.1	0.537239	0.81231
C12-DC	7	0.22 ± 0.0142	0.225 (0.212, 0.229)		8	0.225 ± 0.0117	0.22 (0.224, 0.233)	1.02273	0.977778	0.537429	0.81231
Unknown_RI989	8	1.12 ± 0.366	1.13 (0.95, 1.36)		9	1.03 ± 0.218	0.963 (1.06, 1.15)	0.919643	1.08738	0.540316	0.814006
Alanine	8	31.1 ± 7.93	31.6 (26.7, 37.2)		9	28.4 ± 4.62	24.1 (29.7, 30.2)	0.913183	1.09507	0.543492	0.814666
Unknown A	8	0.537 ± 0.146	0.571 (0.41, 0.63)		9	0.494 ± 0.121	0.407 (0.507, 0.58)	0.919926	1.08704	0.544289	0.814666
2-Methyl-4-pentenoic Acid	8	0.453 ± 0.113	0.452 (0.419, 0.517)		9	0.438 ± 0.171	0.319 (0.367, 0.473)	0.966887	1.03425	0.547429	0.816395
2-(Dimethylamino)ethanol	7	18 ± 9.31	15.7 (10.5, 24.6)		9	14.7 ± 4.85	12.7 (14.1, 17)	0.816667	1.22449	0.555173	0.816395
Phenylalanine	8	2.81 ± 0.898	2.81 (2.36, 3.03)		9	2.97 ± 0.671	2.56 (3, 3.21)	1.05694	0.946128	0.555674	0.816395
Erythrose 4-phosphate	8	0.446 ± 0.0955	0.458 (0.358, 0.52)		9	0.414 ± 0.124	0.34 (0.382, 0.531)	0.928251	1.07729	0.555754	0.816395
N-(2-hydroxyethyl)-iminodiacetic Acid	8	1.71 ± 0.504	1.74 (1.34, 1.93)		9	1.59 ± 0.872	0.893 (1.3, 1.85)	0.929825	1.07547	0.55703	0.816395
(Z)-3-hydroxydec-2-enedioic Acid	8	0.138 ± 0.0576	0.123 (0.104, 0.166)		9	0.152 ± 0.0355	0.126 (0.148, 0.178)	1.10145	0.907895	0.55967	0.816395
Unknown_RI3458	6	0.0848 ± 0.0192	0.0884 (0.0714, 0.1)		8	0.0791 ± 0.0144	0.0726 (0.0798, 0.0871)	0.932783	1.07206	0.560538	0.816395
lysoPC a C18:1	7	63.9 ± 13.8	62.5 (55.9, 70.2)		8	67.5 ± 20.7	60.3 (73.2, 77.2)	1.05634	0.946667	0.560658	0.816395
Unknown_RI1570	5	0.0471 ± 0.0156	0.0444 (0.0409, 0.0557)		7	0.0578 ± 0.0272	0.0463 (0.0528, 0.0719)	1.22718	0.814879	0.562676	0.816395
Unknown_RI847	7	0.127 ± 0.034	0.126 (0.108, 0.152)		7	0.116 ± 0.034	0.093 (0.121, 0.128)	0.913386	1.09483	0.563153	0.816395
Pyrrole-2-carboxylic Acid	8	0.139 ± 0.0355	0.144 (0.13, 0.155)		9	0.149 ± 0.0322	0.137 (0.148, 0.171)	1.07194	0.932886	0.5662	0.818239
Tyr	7	74.1 ± 12.3	74.1 (65.3, 81.9)		8	87.6 ± 36.9	66.3 (78.5, 85.9)	1.18219	0.84589	0.569365	0.819971
C10:2	7	0.035 ± 0.00296	0.0347 (0.0338, 0.0353)		8	0.034 ± 0.00268	0.0327 (0.0333, 0.0363)	0.971429	1.02941	0.575038	0.819971
1-[2-(Methylsulfanyl)ethyl]piperazine	6	0.176 ± 0.0444	0.184 (0.165, 0.194)		7	0.162 ± 0.0451	0.133 (0.143, 0.187)	0.920455	1.08642	0.581541	0.819971
Aminomalonic Acid	8	0.38 ± 0.0895	0.419 (0.312, 0.444)		9	0.356 ± 0.0834	0.311 (0.363, 0.4)	0.936842	1.06742	0.583355	0.819971
Phenylpyruvic Acid	7	0.142 ± 0.0602	0.15 (0.0992, 0.187)		8	0.126 ± 0.0408	0.106 (0.123, 0.14)	0.887324	1.12698	0.586247	0.819971
Alanylglycine	8	0.519 ± 0.157	0.544 (0.431, 0.641)		9	0.476 ± 0.172	0.324 (0.462, 0.54)	0.917148	1.09034	0.587399	0.819971
PC ae C40:0	7	17.9 ± 3.37	17.3 (16.3, 20.1)		8	16.4 ± 5.18	15.5 (18.6, 19.3)	0.916201	1.09146	0.587824	0.819971
C16:2-OH	7	0.0107 ± 0.00126	0.0113 (0.0105, 0.0113)		8	0.0103 ± 0.00136	0.00983 (0.0103, 0.0113)	0.962617	1.03883	0.589514	0.819971
PC ae C38:0	7	3.77 ± 0.6	3.53 (3.45, 4.23)		8	3.72 ± 1.14	3.71 (3.97, 4.36)	0.986737	1.01344	0.589662	0.819971
Phosphorylethanolamine	8	0.712 ± 0.134	0.707 (0.621, 0.805)		9	0.674 ± 0.197	0.514 (0.645, 0.691)	0.946629	1.05638	0.589808	0.819971
Asparagine	8	1.53 ± 0.519	1.52 (1.16, 1.85)		9	1.64 ± 0.493	1.37 (1.51, 1.76)	1.0719	0.932927	0.589969	0.819971
Unknown_RI40	8	0.177 ± 0.0476	0.16 (0.142, 0.209)		9	0.167 ± 0.0396	0.138 (0.162, 0.182)	0.943503	1.05988	0.590016	0.819971
2-Aminoadipic Acid	8	0.149 ± 0.0382	0.151 (0.129, 0.179)		9	0.159 ± 0.0368	0.121 (0.169, 0.176)	1.06711	0.937107	0.592081	0.819971
PC ae C38:3	7	1.45 ± 0.286	1.37 (1.23, 1.62)		8	1.34 ± 0.287	1.26 (1.38, 1.51)	0.924138	1.08209	0.5923	0.819971
C18:1	7	0.348 ± 0.0482	0.341 (0.318, 0.381)		8	0.361 ± 0.0437	0.343 (0.363, 0.391)	1.03736	0.963989	0.594304	0.820282
PC ae C36:3	7	1.25 ± 0.182	1.21 (1.09, 1.37)		8	1.14 ± 0.278	1.08 (1.18, 1.3)	0.912	1.09649	0.597394	0.822085
PC aa C36:1	7	37.4 ± 12.6	32.6 (31.1, 40.5)		8	30.8 ± 9.05	30.5 (33.9, 36.1)	0.823529	1.21429	0.607042	0.826306
Serine	8	5.49 ± 1.22	5.44 (5.06, 6.51)		9	5.47 ± 0.855	5.08 (5.43, 5.51)	0.996357	1.00366	0.609617	0.826306
C14:1-OH	7	0.0157 ± 0.00176	0.016 (0.0145, 0.0168)		8	0.0161 ± 0.00177	0.0143 (0.016, 0.0178)	1.02548	0.975155	0.609931	0.826306
lysoPC a C20:4	7	44.9 ± 6.91	45.8 (39.6, 49.1)		8	42.9 ± 7.62	37.9 (46, 49)	0.955457	1.04662	0.610561	0.826306
PC aa C38:5	7	36 ± 6.47	35.7 (31.7, 40.4)		8	33.2 ± 9.56	32.7 (35.1, 38.6)	0.922222	1.08434	0.611832	0.826306
Unknown_RI1497	8	0.457 ± 0.0873	0.468 (0.425, 0.493)		9	0.433 ± 0.1	0.371 (0.404, 0.481)	0.947484	1.05543	0.611842	0.826306
4-hydroxyphenethylene glycol	5	0.0973 ± 0.0182	0.104 (0.0875, 0.112)		8	0.11 ± 0.0316	0.0861 (0.104, 0.122)	1.13052	0.884545	0.616076	0.826306
4-Ketoglucose	6	0.705 ± 0.312	0.798 (0.601, 0.914)		9	0.614 ± 0.287	0.448 (0.526, 0.698)	0.870922	1.14821	0.616302	0.826306
Unknown_RI298	4	0.285 ± 0.179	0.373 (0.28, 0.378)		6	0.355 ± 0.0366	0.327 (0.343, 0.383)	1.24561	0.802817	0.617698	0.826306
Unknown_RI704	7	0.21 ± 0.0561	0.218 (0.177, 0.239)		8	0.194 ± 0.0371	0.175 (0.203, 0.214)	0.92381	1.08247	0.619944	0.826306
Unknown_RI1680	8	0.394 ± 0.0816	0.407 (0.359, 0.432)		9	0.385 ± 0.121	0.32 (0.353, 0.398)	0.977157	1.02338	0.620178	0.826306
Alpha-Ketoglutaric Acid	8	0.908 ± 0.301	0.929 (0.691, 1.09)		9	0.967 ± 0.309	0.751 (0.942, 1.24)	1.06498	0.938987	0.630186	0.836234
Unknown_RI304	8	2.06 ± 0.556	2.19 (1.81, 2.48)		9	1.92 ± 0.582	1.54 (1.76, 2.19)	0.932039	1.07292	0.631257	0.836234
Unknown_RI1917	8	12.9 ± 2.89	13.7 (10.9, 15.3)		9	12.3 ± 3.43	10.1 (11.5, 13.3)	0.953488	1.04878	0.63528	0.836961
1-Deoxypentitol	8	0.133 ± 0.0377	0.142 (0.114, 0.151)		9	0.125 ± 0.0316	0.117 (0.122, 0.139)	0.93985	1.064	0.636651	0.836961
Methionine Sulfoxide	6	0.16 ± 0.0419	0.162 (0.123, 0.193)		9	0.172 ± 0.0512	0.149 (0.177, 0.181)	1.075	0.930233	0.637252	0.836961
2-Furanacetic Acid	8	0.606 ± 0.162	0.612 (0.525, 0.671)		8	0.567 ± 0.238	0.44 (0.524, 0.684)	0.935644	1.06878	0.6477	0.844917
Unknown_RI617a	8	0.679 ± 0.242	0.703 (0.564, 0.854)		9	0.622 ± 0.25	0.436 (0.481, 0.854)	0.916053	1.09164	0.648666	0.844917
Aceturic Acid	8	0.0986 ± 0.0188	0.1 (0.0923, 0.111)		9	0.0938 ± 0.0236	0.0796 (0.101, 0.105)	0.951318	1.05117	0.648809	0.844917
SM (OH) C24:1	7	1.58 ± 0.336	1.45 (1.37, 1.79)		8	1.43 ± 0.446	1.35 (1.46, 1.69)	0.905063	1.1049	0.655886	0.849588
3,4-Dihydroxymandelic Acid	5	0.598 ± 0.183	0.53 (0.469, 0.651)		7	0.66 ± 0.256	0.512 (0.579, 0.67)	1.10368	0.906061	0.656081	0.849588
Methionine	8	1.1 ± 0.287	1.23 (0.893, 1.26)		9	1.03 ± 0.306	0.805 (0.98, 1.1)	0.936364	1.06796	0.659156	0.851179
Glycine	8	1.05 ± 0.335	0.933 (0.813, 1.19)		9	0.973 ± 0.227	0.825 (0.895, 1.24)	0.926667	1.07914	0.670556	0.861591
Palmitic Acid	8	0.337 ± 0.118	0.311 (0.279, 0.347)		9	0.315 ± 0.0891	0.285 (0.297, 0.384)	0.934718	1.06984	0.670957	0.861591
C8:1	7	0.0243 ± 0.00174	0.0243 (0.0238, 0.025)		8	0.0248 ± 0.00166	0.0235 (0.025, 0.0257)	1.02058	0.979839	0.676761	0.863223
Hydroxyacetic Acid	8	3.25 ± 0.724	3.19 (2.84, 3.45)		9	3.11 ± 0.65	3 (3.06, 3.34)	0.956923	1.04502	0.67809	0.863223
4-Hydroxyphenylpyruvic Acid	8	0.197 ± 0.0674	0.188 (0.156, 0.205)		9	0.185 ± 0.0684	0.138 (0.147, 0.265)	0.939086	1.06486	0.678408	0.863223
2,4-Dihydroxybutanoic Acid	8	1.05 ± 0.263	1.1 (0.98, 1.15)		9	0.994 ± 0.27	0.718 (0.961, 1.2)	0.946667	1.05634	0.68237	0.863223
Unknown_RI1672	6	0.132 ± 0.0464	0.119 (0.0941, 0.17)		6	0.122 ± 0.0414	0.092 (0.123, 0.134)	0.924242	1.08197	0.682658	0.863223
Unknown_RI760	8	0.0318 ± 0.00701	0.0343 (0.0247, 0.0365)		8	0.0319 ± 0.0131	0.0224 (0.027, 0.0389)	1.00314	0.996865	0.683463	0.863223
Valylglycine	7	0.0126 ± 0.00307	0.0139 (0.0107, 0.0148)		6	0.0133 ± 0.00367	0.0107 (0.0123, 0.0148)	1.05556	0.947368	0.689981	0.869075
Unknown_RI1177	7	0.109 ± 0.0254	0.0978 (0.0889, 0.129)		8	0.115 ± 0.0328	0.0946 (0.104, 0.122)	1.05505	0.947826	0.699731	0.878954
Alloisoleucine	8	10.4 ± 3.46	10.3 (9.02, 11.8)		9	10.9 ± 1.88	10.5 (11.5, 11.8)	1.04808	0.954128	0.711825	0.887624
PC ae C40:1	7	3.2 ± 0.662	3.05 (2.81, 3.66)		8	2.85 ± 0.92	2.82 (3.06, 3.46)	0.890625	1.12281	0.714023	0.887624
Formamide	8	0.23 ± 0.0677	0.238 (0.215, 0.261)		8	0.217 ± 0.0653	0.16 (0.24, 0.254)	0.943478	1.05991	0.717438	0.887624
Threitol	8	0.248 ± 0.0699	0.253 (0.23, 0.265)		9	0.232 ± 0.0636	0.194 (0.228, 0.285)	0.935484	1.06897	0.717824	0.887624
PC ae C40:2	7	0.629 ± 0.106	0.588 (0.564, 0.699)		8	0.585 ± 0.147	0.559 (0.625, 0.657)	0.930048	1.07521	0.717883	0.887624
SM C20:2	7	1.84 ± 0.371	1.78 (1.64, 2.02)		8	1.89 ± 0.618	1.76 (1.9, 2.26)	1.02717	0.973545	0.7183	0.887624
Allantoic Acid	8	10.6 ± 19.3	0.219 (0.191, 10.3)		9	13 ± 23.4	0.163 (0.248, 21.2)	1.22642	0.815385	0.720112	0.887624
PC aa C42:6	7	0.519 ± 0.0599	0.483 (0.478, 0.564)		8	0.477 ± 0.0987	0.485 (0.497, 0.515)	0.919075	1.08805	0.723485	0.887782
Unknown_RI400	8	26.4 ± 4.86	27.7 (23.6, 29.2)		9	25.5 ± 4.43	23.7 (26.7, 27.8)	0.965909	1.03529	0.724091	0.887782
Unknown_RI985	8	0.381 ± 0.109	0.387 (0.347, 0.414)		9	0.399 ± 0.116	0.333 (0.384, 0.466)	1.04724	0.954887	0.726902	0.888865
5-(1-methylpropyl)-2-thioxo-4-Imidazolidinone	8	0.386 ± 0.0959	0.368 (0.304, 0.467)		9	0.372 ± 0.131	0.308 (0.406, 0.484)	0.963731	1.03763	0.730461	0.890414
2-Methoxybenzoylformic Acid	8	0.288 ± 0.103	0.26 (0.212, 0.339)		9	0.271 ± 0.09	0.2 (0.259, 0.344)	0.940972	1.06273	0.732033	0.890414
Unknown_RI2247	8	1.3 ± 0.505	1.19 (0.945, 1.71)		9	1.22 ± 0.466	0.972 (1.27, 1.34)	0.938462	1.06557	0.734499	0.890701
Pinacol	8	0.654 ± 0.152	0.699 (0.618, 0.722)		9	0.628 ± 0.122	0.608 (0.675, 0.716)	0.960245	1.0414	0.73767	0.890701
Unknown D2	8	0.179 ± 0.0466	0.179 (0.16, 0.199)		9	0.186 ± 0.0425	0.158 (0.192, 0.21)	1.03911	0.962366	0.740067	0.890701
Propylene glycol	8	0.324 ± 0.0805	0.346 (0.299, 0.371)		9	0.354 ± 0.117	0.318 (0.34, 0.414)	1.09259	0.915254	0.740612	0.890701
Alpha-Aminobutyric Acid	8	2.75 ± 0.713	3.01 (2.14, 3.17)		9	2.63 ± 0.759	2 (2.49, 3.06)	0.956364	1.04563	0.741929	0.890701
Unknown_RI360	8	0.0893 ± 0.0206	0.0908 (0.0713, 0.104)		8	0.0934 ± 0.0285	0.0736 (0.0818, 0.119)	1.04591	0.956103	0.745812	0.893037
(Z)-4-hydroxy-6-oxooct-4-enoic Acid	8	0.252 ± 0.0725	0.234 (0.214, 0.299)		9	0.253 ± 0.111	0.203 (0.211, 0.238)	1.00397	0.996047	0.757459	0.904633
Unknown_RI374	8	9.1 ± 2.32	9.27 (8.34, 10.6)		9	9.45 ± 2.71	7.46 (9.06, 10.1)	1.03846	0.962963	0.761938	0.907632
2-Ethylacetoacetate	7	0.0472 ± 0.0126	0.0514 (0.0391, 0.0558)		6	0.0511 ± 0.0239	0.0393 (0.0431, 0.0483)	1.08263	0.923679	0.77001	0.913162
PC ae C44:5	7	0.271 ± 0.0516	0.269 (0.229, 0.315)		8	0.258 ± 0.0648	0.249 (0.256, 0.285)	0.95203	1.05039	0.770542	0.913162
Mannitol	8	0.745 ± 0.241	0.636 (0.603, 0.832)		9	0.761 ± 0.489	0.586 (0.6, 0.647)	1.02148	0.978975	0.775129	0.916242
Uric Acid	6	0.264 ± 0.0292	0.277 (0.253, 0.282)		9	0.271 ± 0.0651	0.237 (0.272, 0.289)	1.02652	0.97417	0.777922	0.917192
Dimethylglycine	8	5.21 ± 1.62	4.9 (4, 6.6)		9	5.51 ± 3.56	3.77 (4.77, 4.88)	1.05758	0.945554	0.781536	0.919102
PC ae C36:1	7	2.03 ± 0.437	1.9 (1.76, 2.18)		8	1.9 ± 0.469	1.8 (1.96, 2.1)	0.935961	1.06842	0.7903	0.921101
Unknown D1	8	0.0166 ± 0.00434	0.0162 (0.0149, 0.019)		8	0.0161 ± 0.00272	0.0145 (0.0157, 0.018)	0.96988	1.03106	0.791712	0.921101
Ethanolamine	8	3.68 ± 0.995	3.93 (3.24, 4.28)		9	3.81 ± 2.07	3.11 (3.28, 3.91)	1.03533	0.965879	0.792094	0.921101
4-Pyridinol	8	0.254 ± 0.0598	0.251 (0.238, 0.279)		9	0.251 ± 0.0787	0.209 (0.23, 0.27)	0.988189	1.01195	0.794055	0.921101
N-Formylglycine	8	0.0851 ± 0.0256	0.0864 (0.0754, 0.099)		9	0.0873 ± 0.0433	0.0605 (0.0735, 0.0811)	1.02585	0.9748	0.795598	0.921101
Talofuranose	8	1.42 ± 0.325	1.41 (1.26, 1.61)		9	2.15 ± 2.23	0.898 (0.974, 1.64)	1.51408	0.660465	0.796515	0.921101
C8	7	0.0493 ± 0.00396	0.0503 (0.0463, 0.0523)		8	0.0504 ± 0.00605	0.048 (0.0487, 0.0517)	1.02231	0.978175	0.797222	0.921101
Methoxyethylamine	5	67.7 ± 19.5	68.3 (56.6, 69.8)		5	64 ± 11.1	61.7 (65.8, 71.6)	0.945347	1.05781	0.804564	0.927261
Threonic Acid	8	0.27 ± 0.0725	0.279 (0.243, 0.311)		9	0.261 ± 0.0633	0.222 (0.281, 0.3)	0.966667	1.03448	0.807921	0.928807
3,3-Diethoxypropionitrile	8	0.2 ± 0.0552	0.222 (0.165, 0.234)		8	0.208 ± 0.0713	0.16 (0.171, 0.258)	1.04	0.961538	0.81936	0.937141
Unknown_RI2425	7	3.33 ± 0.753	3.52 (3.26, 3.54)		9	3.24 ± 0.795	2.71 (3.13, 3.71)	0.972973	1.02778	0.821141	0.937141
Malic Acid	8	1.9 ± 0.734	1.72 (1.41, 2.34)		9	1.98 ± 0.722	1.66 (1.73, 2.22)	1.04211	0.959596	0.823086	0.937141
2,4-Diaminobutanoic Acid	8	0.116 ± 0.0541	0.0972 (0.0795, 0.132)		6	0.115 ± 0.035	0.0876 (0.117, 0.146)	0.991379	1.0087	0.824095	0.937141
Unknown E	4	0.219 ± 0.028	0.225 (0.206, 0.238)		3	0.214 ± 0.0159	0.207 (0.217, 0.223)	0.977169	1.02336	0.825335	0.937141
C10	7	0.0814 ± 0.00452	0.083 (0.079, 0.0842)		8	0.0818 ± 0.00637	0.0762 (0.0813, 0.0873)	1.00491	0.99511	0.830488	0.940675
C3	7	0.264 ± 0.0379	0.27 (0.247, 0.289)		8	0.268 ± 0.0369	0.238 (0.272, 0.286)	1.01515	0.985075	0.837136	0.943969
Unknown_RI594	5	0.142 ± 0.0365	0.149 (0.131, 0.159)		6	0.135 ± 0.00714	0.133 (0.137, 0.137)	0.950704	1.05185	0.839252	0.943969
Glycerol 2-phposphate	8	2.02 ± 0.357	2.1 (1.88, 2.18)		9	1.97 ± 0.573	1.7 (1.84, 2.44)	0.975248	1.02538	0.839538	0.943969
C14:2-OH	7	0.0116 ± 0.00115	0.012 (0.0113, 0.0123)		8	0.0118 ± 0.00147	0.0106 (0.0115, 0.0124)	1.01724	0.983051	0.849313	0.951247
Unknown_RI876	8	151 ± 38.5	163 (133, 170)		9	142 ± 21.6	119 (150, 158)	0.940397	1.06338	0.850332	0.951247
Erucic Acid	8	0.285 ± 0.0688	0.284 (0.223, 0.353)		9	0.285 ± 0.107	0.22 (0.322, 0.358)	1	1	0.853674	0.951247
SM C26:1	7	0.106 ± 0.0199	0.104 (0.0992, 0.11)		8	0.109 ± 0.0289	0.0928 (0.107, 0.135)	1.0283	0.972477	0.854265	0.951247
C3-DC (C4-OH)	7	0.0763 ± 0.0146	0.0693 (0.0668, 0.08)		8	0.0754 ± 0.0104	0.067 (0.0733, 0.0817)	0.988204	1.01194	0.86379	0.957897
Ethylene carbonate	6	0.125 ± 0.0534	0.1 (0.0979, 0.145)		8	0.138 ± 0.0529	0.0899 (0.142, 0.176)	1.104	0.905797	0.865542	0.957897
PC ae C42:3	7	1.57 ± 0.436	1.54 (1.29, 1.88)		8	1.46 ± 0.507	1.42 (1.61, 1.79)	0.929936	1.07534	0.867974	0.957897
Unknown_RI1950	8	1.58 ± 0.465	1.51 (1.27, 1.83)		9	1.53 ± 0.863	1.09 (1.21, 2.16)	0.968354	1.03268	0.869332	0.957897
pyrazine-2,5-diol	6	0.0462 ± 0.0161	0.048 (0.0404, 0.0491)		7	0.0435 ± 0.0127	0.0339 (0.0431, 0.049)	0.941558	1.06207	0.870626	0.957897
2-Pentanol	6	2.88 ± 0.296	2.91 (2.74, 3.11)		3	2.95 ± 0.903	2.46 (2.77, 3.35)	1.02431	0.976271	0.876971	0.96258
Oxaloacetic Acid	8	0.162 ± 0.0435	0.175 (0.135, 0.188)		7	0.17 ± 0.0672	0.124 (0.152, 0.189)	1.04938	0.952941	0.882117	0.965929
N,N-Diisopropylbenzothiazole-2-sulfenamide	7	0.146 ± 0.035	0.158 (0.123, 0.174)		7	0.145 ± 0.0452	0.119 (0.129, 0.145)	0.993151	1.0069	0.887603	0.969633
Dihydrouracil	5	0.0578 ± 0.0184	0.0608 (0.0484, 0.0699)		8	0.0687 ± 0.0523	0.0451 (0.0504, 0.067)	1.18858	0.841339	0.89082	0.970481
C10:1	7	0.041 ± 0.00747	0.0403 (0.0357, 0.0467)		8	0.0405 ± 0.00442	0.0387 (0.0403, 0.0424)	0.987805	1.01235	0.893812	0.970481
Unknown C	8	7.82 ± 1.55	8.13 (6.68, 8.99)		9	7.93 ± 1.68	6.98 (7.84, 8.93)	1.01407	0.986129	0.894695	0.970481
alpha-Aminoadipic Acid	8	2.93 ± 0.469	3.02 (2.54, 3.22)		9	2.93 ± 0.694	2.56 (3.07, 3.41)	1	1	0.901713	0.974448
Ritalinic Acid	8	0.926 ± 0.186	0.965 (0.881, 1.02)		9	0.935 ± 0.12	0.898 (0.955, 1)	1.00972	0.990374	0.908668	0.974448
Leucine	8	14.6 ± 4.71	14.5 (12.3, 16)		9	14.3 ± 2.46	14.2 (15.5, 15.8)	0.979452	1.02098	0.90895	0.974448
PC aa C34:1	7	116 ± 21.6	112 (100, 122)		8	109 ± 31.1	105 (114, 129)	0.939655	1.06422	0.910917	0.974448
Unknown_RI396	8	0.327 ± 0.0799	0.338 (0.29, 0.352)		9	0.322 ± 0.0696	0.29 (0.314, 0.369)	0.984709	1.01553	0.911422	0.974448
5-Amino-2-methyl-2H-tetrazole	7	0.151 ± 0.0473	0.163 (0.123, 0.187)		7	0.15 ± 0.0653	0.103 (0.137, 0.187)	0.993377	1.00667	0.912063	0.974448
2-(2-Methoxyethoxy)acetic Acid	7	0.567 ± 0.114	0.561 (0.538, 0.651)		5	0.559 ± 0.127	0.449 (0.551, 0.661)	0.985891	1.01431	0.913634	0.974448
3-Methoxypentane	7	0.36 ± 0.0944	0.398 (0.292, 0.437)		6	0.407 ± 0.204	0.266 (0.333, 0.557)	1.13056	0.884521	0.915263	0.974448
PC ae C44:4	7	0.141 ± 0.0221	0.137 (0.125, 0.152)		8	0.136 ± 0.0269	0.133 (0.139, 0.15)	0.964539	1.03676	0.927227	0.983563
Gluconic Acid, lactone	5	0.0663 ± 0.0118	0.0727 (0.06, 0.0751)		8	0.078 ± 0.0455	0.0563 (0.0666, 0.0731)	1.17647	0.85	0.928091	0.983563
Unknown_RI694	8	0.655 ± 0.17	0.628 (0.6, 0.714)		9	0.673 ± 0.23	0.52 (0.583, 0.881)	1.02748	0.973254	0.933225	0.985578
N-Methylacetamide	4	0.135 ± 0.0225	0.142 (0.127, 0.15)		7	0.142 ± 0.0408	0.126 (0.132, 0.164)	1.05185	0.950704	0.934268	0.985578
PC ae C42:2	7	0.605 ± 0.151	0.589 (0.487, 0.721)		8	0.577 ± 0.183	0.573 (0.622, 0.677)	0.953719	1.04853	0.941643	0.987067
PC aa C24:0	7	0.172 ± 0.0377	0.159 (0.153, 0.192)		8	0.174 ± 0.066	0.133 (0.161, 0.193)	1.01163	0.988506	0.941877	0.987067
Myristic Acid	8	9.9 ± 3.05	9.38 (7.66, 12)		9	10.3 ± 3.21	8.85 (10.6, 12.5)	1.0404	0.961165	0.943515	0.987067
Boric Acid	8	0.0614 ± 0.0127	0.0654 (0.0523, 0.0724)		9	0.0609 ± 0.0154	0.0531 (0.0546, 0.0737)	0.991857	1.00821	0.944244	0.987067
Unknown_RI406	8	1.33 ± 0.401	1.35 (1.1, 1.65)		9	1.4 ± 0.576	0.954 (1.35, 1.88)	1.05263	0.95	0.947961	0.988711
Beta-alanine	7	0.089 ± 0.0176	0.085 (0.0784, 0.0966)		8	0.0884 ± 0.0187	0.0761 (0.087, 0.0997)	0.993258	1.00679	0.955122	0.990921
Malonic Acid	8	0.247 ± 0.0669	0.255 (0.214, 0.302)		8	0.249 ± 0.0634	0.197 (0.239, 0.3)	1.0081	0.991968	0.955989	0.990921
Unknown_RI85	8	1.31 ± 0.349	1.33 (1.18, 1.43)		9	1.31 ± 0.438	1.13 (1.32, 1.37)	1	1	0.961511	0.990921
Pentaerythritol	8	0.0594 ± 0.0231	0.0588 (0.0455, 0.0755)		8	0.061 ± 0.0147	0.0497 (0.0654, 0.0704)	1.02694	0.97377	0.962962	0.990921
Isoleucine	8	2.85 ± 1.03	2.86 (2.28, 3.14)		9	2.79 ± 0.561	2.63 (2.85, 3.09)	0.978947	1.02151	0.96616	0.990921
PC aa C36:3	7	64.7 ± 12.2	57.9 (56.5, 70.6)		8	61.3 ± 18	60.5 (63.9, 70.9)	0.94745	1.05546	0.969018	0.990921
Unknown_RI794	8	3.44 ± 1.06	3.58 (2.81, 3.83)		9	3.37 ± 0.511	2.96 (3.41, 3.59)	0.979651	1.02077	0.972836	0.990921
Spermine	6	0.0693 ± 0.0155	0.0666 (0.061, 0.0704)		7	0.073 ± 0.0258	0.0587 (0.0629, 0.0823)	1.05339	0.949315	0.975221	0.990921
Unknown_RI675	5	0.323 ± 0.0673	0.344 (0.284, 0.363)		5	0.329 ± 0.0686	0.273 (0.313, 0.354)	1.01858	0.981763	0.977442	0.990921
Palmitoleic Acid	8	12.7 ± 4.4	13.7 (9.31, 14.8)		9	13.4 ± 3.93	12.4 (14.5, 15.9)	1.05512	0.947761	0.978138	0.990921
Gluconic Acid	8	0.0936 ± 0.0294	0.0912 (0.0811, 0.102)		9	0.212 ± 0.377	0.0514 (0.074, 0.135)	2.26496	0.441509	0.978634	0.990921
2-Hydroxyoctanoic Acid	8	0.0921 ± 0.0247	0.0919 (0.0812, 0.101)		7	0.0887 ± 0.0174	0.0759 (0.0944, 0.103)	0.963084	1.03833	0.981752	0.990921
Unknown_RI936	8	23.7 ± 8.42	23 (20.1, 26.3)		9	22.7 ± 4.21	19.2 (22.4, 26)	0.957806	1.04405	0.981983	0.990921
9-Octadecenoate	8	40.9 ± 10.7	43.2 (37.8, 46.2)		9	41 ± 8.36	38.7 (41.2, 44.4)	1.00244	0.997561	0.983034	0.990921
C16:1-OH	7	0.0159 ± 0.00221	0.0157 (0.0148, 0.0172)		8	0.0158 ± 0.00207	0.0144 (0.0155, 0.0172)	0.993711	1.00633	0.983235	0.990921
Unknown B	8	0.0983 ± 0.0247	0.0956 (0.086, 0.116)		9	0.109 ± 0.0542	0.0768 (0.0862, 0.116)	1.10885	0.901835	0.985474	0.990921
Pyroglutamic Acid	8	0.536 ± 0.12	0.563 (0.484, 0.626)		9	0.535 ± 0.143	0.434 (0.529, 0.619)	0.998134	1.00187	0.986622	0.990921
Formylglycine	8	0.308 ± 0.0739	0.332 (0.266, 0.347)		9	0.312 ± 0.112	0.235 (0.267, 0.315)	1.01299	0.987179	0.99091	0.993064
Citramalic Acid	7	0.196 ± 0.074	0.192 (0.173, 0.22)		9	0.195 ± 0.0358	0.176 (0.179, 0.218)	0.994898	1.00513	0.995293	0.995293

## Sheet: Supplemental Table 6
Supplemental Table 6: Correlation between plasma metabolites and clinical phenotypes at 2wk post FMT¥
Phenotype	Metabolites	r	P	adj.P
TG	SM C24:0	0.837841	9.6485e-05	0.0115782
TG	Unknown_RI1147	0.836499	0.000364573	0.0218744
Cholesterol	PC ae C38:4	0.793175	0.00041823	0.0242211
Cholesterol	PC aa C36:0	0.782678	0.000561453	0.0242211
Cholesterol	PC ae C36:5	0.761473	0.000972825	0.0242211
Cholesterol	PC ae C36:4	0.751426	0.0012388	0.0242211
Cholesterol	PC ae C40:4	0.74641	0.00139202	0.0242211
Cholesterol	PC ae C38:6	0.720303	0.00245517	0.0323561
Cholesterol	PC aa C40:6	0.712855	0.00285498	0.0323561
Cholesterol	PC aa C38:4	0.702301	0.00350882	0.0323561
Cholesterol	lysoPC a C18:0	0.689188	0.00448174	0.0323561
Cholesterol	SM (OH) C16:1	0.689161	0.00448391	0.0323561
Cholesterol	PC aa C36:4	0.688582	0.00453137	0.0323561
Cholesterol	SM C16:1	0.686758	0.0046834	0.0323561
Cholesterol	PC ae C38:5	0.684988	0.00483482	0.0323561
Cholesterol	PC ae C32:1	0.669776	0.00630236	0.0391646
Cholesterol	PC aa C40:4	0.658042	0.00765762	0.0435607
Cholesterol	lysoPC a C17:0	0.655253	0.00801117	0.0435607
Body Weight	2-Pentanol	0.89848	0.000992684	0.0486415
Cholesterol	PC aa C38:0	0.640818	0.0100502	0.0514336
Cholesterol	lysoPC a C28:0	0.624434	0.0128326	0.057258
Cholesterol	PC ae C40:6	0.622523	0.0131925	0.057258
Cholesterol	PC aa C32:3	0.616446	0.014389	0.057258
Cholesterol	lysoPC a C26:1	0.609278	0.0159064	0.057258
Cholesterol	Parabanic Acid, Dihydrouracil?	-0.76495	0.0163287	0.057258
Cholesterol	PC aa C38:3	0.605082	0.0168501	0.057258
Cholesterol	Unknown_RI1029	-0.568442	0.0172713	0.057258
Cholesterol	PC ae C32:2	0.602608	0.0174264	0.057258
Cholesterol	PC aa C42:4	0.599489	0.0181742	0.057258
Cholesterol	C10:2	0.596734	0.0188551	0.057258
Cholesterol	SM (OH) C14:1	0.595568	0.0191492	0.057258
Cholesterol	PC ae C44:6	0.593796	0.0196028	0.057258
Cholesterol	PC aa C26:0	0.591962	0.0200808	0.057258
Cholesterol	lysoPC a C16:0	0.590747	0.0204023	0.057258
Cholesterol	lysoPC a C28:1	0.582501	0.02269	0.0604307
Cholesterol	PC ae C40:5	0.57981	0.0234773	0.0604307
Cholesterol	PC ae C42:5	0.579257	0.0236418	0.0604307
Cholesterol	SM C22:3	0.575957	0.0246405	0.0604307
Cholesterol	lysoPC a C20:4	0.574776	0.0250058	0.0604307
TG	Unknown_RI2247	0.696396	0.00189868	0.0621125
TG	SM (OH) C22:1	0.728453	0.00207042	0.0621125
Cholesterol	Unknown_RI216	0.529619	0.0287817	0.0676759
Cholesterol	Uric Acid	-0.559885	0.029971	0.0686178
Cholesterol	Hypotaurine	-0.535781	0.0324278	0.0723389
TG	Unknown_RI760	-0.680953	0.00368459	0.0750414
TG	Unknown_RI360	-0.666608	0.004801	0.0750414
TG	3-Methoxypentane	-0.721898	0.00533388	0.0750414
TG	Linolenic Acid	0.640486	0.00560777	0.0750414
TG	Erucic Acid	0.640279	0.0056281	0.0750414
Cholesterol	PC aa C28:1	0.546457	0.0350554	0.0762455
Cholesterol	PC aa C38:6	0.542945	0.0364856	0.0769307
Cholesterol	Unknown_RI3002	-0.69337	0.0383358	0.0769307
Cholesterol	SM C18:1	0.537909	0.038612	0.0769307
Cholesterol	Glucose 6-phosphate	-0.73215	0.0389075	0.0769307
Cholesterol	3-Hydroxyisovaleric Acid	0.496292	0.042734	0.0794769
Cholesterol	SM C16:0	0.528346	0.0429025	0.0794769
Cholesterol	lysoPC a C24:0	0.52474	0.0446088	0.0794769
Cholesterol	SM (OH) C22:2	0.522708	0.0455918	0.0794769
Cholesterol	Dodecanamide	0.639464	0.0464971	0.0794769
Cholesterol	PC ae C30:2	0.51875	0.0475531	0.0794769
Cholesterol	PC aa C40:5	0.517262	0.0483062	0.0794769
Cholesterol	xLeu	-0.516836	0.0485237	0.0794769
Cholesterol	SM C24:1	0.514776	0.0495844	0.0794769
Cholesterol	PC ae C40:1	0.511982	0.0510503	0.0794769
Cholesterol	PC ae C34:2	0.511295	0.0514153	0.0794769
Cholesterol	1H-Indole-3-ethanamine	-0.479255	0.0515922	0.0794769
Cholesterol	3-butyl-3-methyl-1-Cyclohexanone	0.51007	0.0520711	0.0794769
Body Weight	Unknown_RI3002	0.855016	0.003306	0.0809969
Cholesterol	SM C18:0	0.495573	0.0603083	0.0904624
Cholesterol	Unknown_RI1961	0.460723	0.062717	0.0911489
Cholesterol	1-4-Butanediamine	-0.4605	0.0628613	0.0911489
Cholesterol	PC aa C24:0	0.488795	0.0644684	0.0919467
TG	Myristic Acid	0.612996	0.00888375	0.0944426
TG	C18:1-OH	0.645841	0.00929946	0.0944426
TG	Unknown_RI694	-0.608528	0.00953692	0.0944426
TG	N-Formylglycine	-0.592385	0.0122221	0.0944426
TG	PC aa C32:0	0.624427	0.012834	0.0944426
TG	PC aa C24:0	-0.618619	0.0139518	0.0944426
TG	C14:1	0.614887	0.0147091	0.0944426
TG	3,3-Diethoxypropionitrile	-0.591861	0.0157241	0.0944426
TG	Formylglycine	-0.571419	0.0165669	0.0944426
TG	Unknown_RI1570	-0.670777	0.0169555	0.0944426
TG	PC ae C36:1	0.604316	0.0170268	0.0944426
TG	Aminomalonic Acid	-0.566766	0.0176779	0.0944426
TG	Asparagine	-0.564265	0.0182988	0.0944426
TG	1-[2-(Methylsulfanyl)ethyl]piperazine	-0.630641	0.0208384	0.0944426
TG	PC aa C36:3	0.58798	0.0211493	0.0944426
TG	PC ae C34:0	0.586004	0.0216954	0.0944426
TG	lysoPC a C6:0	-0.58539	0.0218674	0.0944426
TG	Gly	-0.583028	0.0225382	0.0944426
TG	Unknown_RI304	-0.547862	0.0228049	0.0944426
TG	PC ae C36:2	0.581055	0.0231106	0.0944426
TG	PC ae C38:3	0.57757	0.0241484	0.0944426
TG	Glycine	-0.54116	0.0248765	0.0944426
TG	Unknown_RI400	-0.5402	0.0251847	0.0944426
TG	Glyoxylic Acid	-0.535202	0.0268375	0.0975911
Cholesterol	Unknown_RI2382	0.450377	0.0696513	0.0977366
Cholesterol	Hydroxyproline	0.447052	0.0719951	0.098095
Cholesterol	PC ae C44:3	0.476435	0.0725831	0.098095
Cholesterol	Unknown_RI1657	0.492767	0.0734145	0.098095
Cholesterol	Gluconic Acid	0.441889	0.0757475	0.098095
Cholesterol	Alpha-Aminobutyric Acid	0.440884	0.0764943	0.098095
Cholesterol	Unknown_RI1082	0.440526	0.0767618	0.098095
Cholesterol	Ribose 5-phosphate	0.439145	0.0777995	0.098095
Glucose	Unknown_RI3002	-0.859807	0.0029536	0.101127
Glucose	1H-Indole-3-ethanamine	-0.657634	0.00411543	0.101127
Glucose	C5:1-DC	0.643898	0.00958441	0.101127
Glucose	C6:1	0.638089	0.0104775	0.101127
Glucose	Ribose	0.593567	0.0120073	0.101127
Glucose	Unknown_RI724	-0.751113	0.0122751	0.101127
Glucose	Unknown_RI2200	0.818599	0.0129665	0.101127
Glucose	C3:1	0.615281	0.0146277	0.101127
Glucose	SM C18:1	0.587733	0.021217	0.101127
Glucose	H1	0.583213	0.0224852	0.101127
Glucose	lysoPC a C28:0	0.582245	0.0227642	0.101127
Glucose	lysoPC a C28:1	0.581472	0.0229889	0.101127
Glucose	C4:1	0.576971	0.0243302	0.101127
Glucose	Talofuranose	0.539916	0.0252762	0.101127
Glucose	lysoPC a C14:0	-0.570977	0.0262085	0.101127
Glucose	C5-DC (C6-OH)	0.570103	0.0264911	0.101127
Glucose	lysoPC a C18:0	0.56265	0.0289972	0.101127
Glucose	PC aa C26:0	0.562509	0.0290462	0.101127
Glucose	SM C16:1	0.556571	0.0311705	0.101127
Glucose	5-Oxoproline	0.570895	0.0329879	0.101127
Glucose	SM (OH) C16:1	0.549993	0.0336583	0.101127
Glucose	PC ae C30:1	0.541096	0.0372557	0.101127
Glucose	Methyl galactoside	0.503651	0.0392858	0.101127
Glucose	3-Hydroxyisovaleric Acid	0.502973	0.0395943	0.101127
Glucose	PC ae C44:6	0.534958	0.0399003	0.101127
Glucose	PC ae C40:4	0.528777	0.0427015	0.101127
Glucose	SM C18:0	0.525923	0.0440435	0.101127
Glucose	2-Ethylacetoacetate	0.562626	0.0453174	0.101127
Glucose	C16:1	-0.522884	0.0455063	0.101127
Glucose	Unknown_RI371	-0.490399	0.0456568	0.101127
Glucose	PC ae C36:4	0.521496	0.0461861	0.101127
Glucose	lysoPC a C26:1	0.521364	0.0462509	0.101127
Glucose	Unknown_RI1029	-0.487708	0.0470402	0.101127
Glucose	SM C16:0	0.519134	0.0473601	0.101127
Glucose	PC aa C38:4	0.516725	0.0485805	0.101127
Glucose	PC ae C38:6	0.514225	0.0498707	0.101127
Cholesterol	SM (OH) C24:1	0.464083	0.0814014	0.10117
TG	PC ae C36:3	0.562708	0.0289772	0.102272
TG	Unknown_RI1674	-0.520519	0.0321806	0.102886
TG	Malonic Acid	-0.536056	0.0323221	0.102886
TG	Aspartic Acid	-0.51974	0.0324854	0.102886
TG	5-Amino-2-methyl-2H-tetrazole	-0.566156	0.0348095	0.102886
TG	pyrazine-2,3,5-triol	-0.51173	0.0357476	0.102886
TG	PC aa C32:2	0.542633	0.0366145	0.102886
TG	N-(2-hydroxyethyl)-iminodiacetic Acid	-0.504732	0.0387974	0.102886
TG	PC aa C30:0	0.53544	0.0396874	0.102886
TG	PC ae C34:3	0.535432	0.0396912	0.102886
TG	Unknown_RI2425	-0.5145	0.0414411	0.102886
TG	alpha-Methyl-tyrosine	-0.569734	0.0420869	0.102886
TG	2,2-Dihydroxyacetic Acid	-0.495955	0.0428973	0.102886
TG	4-Pyridinol	-0.494779	0.0434706	0.102886
TG	Palmitoleic Acid	0.493595	0.0440537	0.102886
TG	2-Methyl-4-pentenoic Acid	-0.492403	0.0446462	0.102886
TG	SM (OH) C22:2	0.523765	0.0450782	0.102886
TG	Serine	-0.490321	0.0456965	0.102886
TG	PC aa C32:1	0.520338	0.046759	0.102886
TG	5-hydroxy-1,3-dimethyldihydropyrimidine-2,4(1H,3H)-dione	-0.487343	0.0472306	0.102886
TG	Hypotaurine	-0.502234	0.0474244	0.102886
TG	Pyrazinoic Acid	-0.48082	0.0507257	0.102886
TG	(Z)-4-hydroxy-6-oxooct-4-enoic Acid	-0.480657	0.0508157	0.102886
TG	3,6-dimethylpyrazine-2,5-diol	-0.480456	0.0509264	0.102886
TG	C14:2	0.510614	0.051779	0.102886
TG	C2	0.509966	0.0521274	0.102886
TG	PC ae C40:2	0.508143	0.0531156	0.102886
TG	lysoPC a C18:1	0.507476	0.0534808	0.102886
TG	1H-imidazol-2(3H)-one	-0.47519	0.0538953	0.102886
TG	1-Aminocyclopropanecarboxylic Acid	-0.473838	0.0546783	0.102886
TG	C4	0.504963	0.0548727	0.102886
Cholesterol	3-Amino-2-piperidone	0.444113	0.0848266	0.103942
Cholesterol	lysoPC a C26:0	0.456949	0.0868288	0.104534
Cholesterol	C8:1	-0.455818	0.0877122	0.104534
TG	lysoPC a C16:1	0.500082	0.0576515	0.106434
TG	Unknown_RI847	-0.514389	0.0598475	0.106736
TG	3-Dimethylamino-1-propanol	-0.464349	0.0604123	0.106736
TG	Unknown_RI40	-0.464025	0.0606159	0.106736
TG	PC ae C34:2	0.492584	0.062118	0.106736
TG	lysoPC a C18:2	0.4897	0.0639014	0.106736
TG	2-Furanacetic Acid	-0.472599	0.0645156	0.106736
TG	C18:1	0.485851	0.0663386	0.106736
TG	PC ae C38:2	0.485576	0.066515	0.106736
TG	PC ae C44:5	0.485452	0.0665951	0.106736
TG	2,4-Diaminobutanoic Acid	0.503059	0.0667097	0.106736
TG	C16-OH	0.483118	0.0681093	0.107475
TG	Cystine	-0.451369	0.0689629	0.107475
Glucose	Methyl Isohexadecanoate	0.488138	0.0550708	0.108653
TG	Unknown_RI1917	-0.447166	0.0719135	0.108769
TG	C18:2	0.476452	0.0725715	0.108769
TG	Methionine Sulfoxide	-0.476363	0.0726327	0.108769
TG	Methoxyethylamine	-0.588629	0.0734189	0.108769
Glucose	Unknown_RI1964	0.484005	0.0574762	0.110415
TG	2-Pentanol	-0.618256	0.0759537	0.111152
TG	PC aa C34:2	0.467832	0.0786485	0.112602
TG	PC aa C34:1	0.467594	0.0788211	0.112602
TG	Spermine	-0.50027	0.0816731	0.114147
TG	Phenylpyruvic Acid	-0.463541	0.0818053	0.114147
TG	Ethylene carbonate	0.479299	0.0828914	0.114333
Cholesterol	5-Hydroxydopamine	0.428573	0.0976621	0.114819
TG	1,3-Dimethyl-5-hydroxymethyluracil	-0.4564	0.0872569	0.116641
TG	Glucose 6-phosphate	-0.640203	0.0872818	0.116641
TG	lysoPC a C20:3	0.454948	0.0883962	0.116641
TG	Unknown_RI1950	0.423844	0.0899891	0.116641
TG	PC aa C34:3	0.452197	0.0905835	0.116641
TG	Proline	-0.42258	0.0910538	0.116641
TG	9-Tetradecenoic Acid	0.422208	0.0913689	0.116641
Glucose	Unknown_RI1082	0.456974	0.0651677	0.117171
Glucose	Glutamate	-0.453477	0.0675171	0.117171
Glucose	Phenylacetic Acid	0.54295	0.0681246	0.117171
Glucose	PC aa C42:4	0.4761	0.0728129	0.117171
Glucose	C3-OH	0.47366	0.0745017	0.117171
Glucose	PC ae C32:2	0.471559	0.075978	0.117171
Glucose	Val	-0.471125	0.0762857	0.117171
Glucose	Hypotaurine	-0.455245	0.0764083	0.117171
Glucose	Glyceraldehyde	-0.440955	0.076442	0.117171
Glucose	C0	0.469559	0.0774025	0.117171
Glucose	PC ae C30:0	0.467831	0.0786492	0.117171
Cholesterol	PC aa C42:1	0.439102	0.10152	0.117763
Glucose	PC aa C36:0	0.462302	0.0827331	0.118098
Glucose	Unknown_RI1657	0.475064	0.0860412	0.118098
Glucose	9-Tetradecenoic Acid	-0.428388	0.086234	0.118098
Glucose	Methionine Sulfoxide	-0.456669	0.0870468	0.118098
Glucose	PC ae C38:4	0.456268	0.0873599	0.118098
Cholesterol	Unknown_RI1916	0.408782	0.103276	0.118224
Cholesterol	3,4-Dihydroxymandelic Acid	0.491067	0.104977	0.11861
Glucose	Unknown_RI1342	-0.423589	0.0902034	0.119725
Cholesterol	4-Ketoglucose	0.430648	0.109052	0.120923
Cholesterol	PC ae C42:3	0.429827	0.109804	0.120923
TG	(Z)-3-hydroxydec-2-enedioic Acid	0.416999	0.0958651	0.121093
Cholesterol	Unknown_RI680	-0.566496	0.111765	0.121545
Glucose	PC ae C38:5	0.447704	0.0942375	0.121896
Glucose	Dodecanamide	0.555785	0.0952861	0.121896
Glucose	Methylcysteine	0.414223	0.0983251	0.121896
Glucose	Unknown B	-0.414006	0.0985184	0.121896
Glucose	Arabinose	0.411712	0.100588	0.122382
Glucose	C14	-0.43713	0.103243	0.12243
Glucose	PC aa C32:3	0.436144	0.104113	0.12243
Glucose	C7-DC	0.433494	0.106475	0.12243
Glucose	PC ae C32:1	0.432538	0.107336	0.12243
TG	Unknown_RI675	-0.55164	0.0983093	0.122432
TG	2-(Methylmercapto)benzothiazole	0.413508	0.0989658	0.122432
TG	C16:1	0.438739	0.101836	0.123765
TG	xLeu	-0.438429	0.102106	0.123765
Glucose	Pyrophosphate	-0.401443	0.110232	0.123799
Glucose	PC aa C36:4	0.426314	0.113061	0.125052
Cholesterol	Arg	0.422673	0.116505	0.125135
TG	Oxaloacetic Acid	-0.432893	0.107016	0.127343
TG	Gln	-0.431869	0.107941	0.127343
TG	Unknown_RI1058	-0.402802	0.108919	0.127343
TG	Unknown_RI1735	0.430129	0.109527	0.127343
TG	Glutamine	-0.401307	0.110364	0.127343
TG	2-(2-Methoxyethoxy)acetic Acid	0.481352	0.113106	0.128469
TG	SM C16:0	0.425865	0.113481	0.128469
TG	Unknown_RI1177	-0.422395	0.116771	0.129151
TG	PC ae C40:6	0.422217	0.116942	0.129151
TG	C16:2	0.421831	0.117312	0.129151
Glucose	PC aa C42:2	0.417927	0.121104	0.13118
Glucose	4-hydroxyphenethylene glycol	-0.450696	0.122195	0.13118
TG	C8	0.418405	0.120636	0.131602
Glucose	PC ae C38:2	0.413128	0.125879	0.13182
Glucose	PC ae C36:5	0.412609	0.126403	0.13182
TG	PC ae C34:1	0.415727	0.123277	0.132834
TG	3,4-Dimethyldihydrofuran-2,5-dione	0.430925	0.123979	0.132834
Body Weight	Pyrophosphate	0.612964	0.00888831	0.134235
Body Weight	C10:2	-0.622136	0.0132663	0.134235
Body Weight	1H-Indole-3-ethanamine	0.546738	0.0231425	0.134235
Body Weight	C10:1	-0.569643	0.026641	0.134235
Body Weight	N-Formylglycine	0.526348	0.02997	0.134235
Body Weight	2-Furanacetic Acid	0.526884	0.0359941	0.134235
Body Weight	3-Deoxypentitol	-0.510227	0.0363869	0.134235
Body Weight	Sorbose	0.508115	0.0372992	0.134235
Body Weight	Oxaloacetic Acid	0.53926	0.0380326	0.134235
Body Weight	Unknown_RI1950	0.491693	0.0450025	0.134235
Body Weight	N-Acetylglutamine	-0.523318	0.0452949	0.134235
Body Weight	Glutamate	0.48754	0.047128	0.134235
Body Weight	lysoPC a C24:0	-0.50895	0.0526766	0.134235
Body Weight	2-Methyl-4-pentenoic Acid	0.476183	0.0533256	0.134235
Body Weight	Unknown B	0.471592	0.055997	0.134235
Body Weight	Glycine	0.470534	0.0566266	0.134235
Body Weight	Glyoxylic Acid	0.470505	0.0566438	0.134235
Body Weight	5-Amino-2-methyl-2H-tetrazole	0.500648	0.0682394	0.134235
Body Weight	N-(2-hydroxyethyl)-iminodiacetic Acid	0.451369	0.0689628	0.134235
Body Weight	Glyceraldehyde	0.451312	0.0690025	0.134235
Body Weight	Formylglycine	0.450089	0.0698521	0.134235
Body Weight	Alanylglycine	0.447035	0.0720071	0.134235
Body Weight	C18	-0.474213	0.0741163	0.134235
Body Weight	Unknown_RI680	0.619652	0.0751039	0.134235
Body Weight	3,4-Dimethyldihydrofuran-2,5-dione	0.489322	0.0757614	0.134235
Body Weight	PC ae C42:0	0.465044	0.0806897	0.134235
Body Weight	1H-imidazol-2(3H)-one	0.434063	0.0817056	0.134235
Body Weight	Unknown_RI760	0.439824	0.0882406	0.134235
Body Weight	Unknown_RI878	0.418675	0.0944012	0.134235
Body Weight	Unknown_RI1216	-0.584053	0.0986684	0.134235
Body Weight	Unknown_RI1029	0.411589	0.1007	0.134235
Body Weight	Unknown_RI1961	-0.411272	0.100988	0.134235
Body Weight	Unknown_RI1177	0.437799	0.102657	0.134235
Body Weight	Glycerol	0.421928	0.103551	0.134235
Body Weight	3,3,5,5-tetramethylcyclohex-1-enol	0.448252	0.107946	0.134235
Body Weight	PC aa C36:6	0.43176	0.10804	0.134235
Body Weight	Unknown_RI360	0.415593	0.109393	0.134235
Body Weight	Pyrrole-2-carboxylic Acid	0.402117	0.109579	0.134235
Cholesterol	PC ae C34:1	0.412289	0.126727	0.134454
Body Weight	PC aa C32:2	0.425722	0.113615	0.134802
Body Weight	C12:1	-0.423681	0.115544	0.134802
Glucose	lysoPC a C26:0	0.406823	0.132346	0.136074
TG	His	-0.406749	0.132423	0.139525
TG	C14	0.406629	0.132548	0.139525
Cholesterol	PC aa C42:5	0.404739	0.134533	0.140164
Cholesterol	PC ae C42:1	0.403984	0.135331	0.140164
TG	Unknown_RI1506	-0.506737	0.134979	0.140848
TG	Unknown_RI680	-0.534538	0.138166	0.141982
TG	C6 (C4:1-DC)	0.401078	0.138432	0.141982
Fat mass %	lysoPC a C18:0	-0.601206	0.0177595	0.147326
Fat mass %	3-Deoxypentitol	-0.549437	0.0223382	0.147326
Fat mass %	Phe	0.568651	0.0269659	0.147326
Fat mass %	Alloisoleucine	0.52036	0.0322426	0.147326
Fat mass %	PC aa C40:3	0.541776	0.036971	0.147326
Fat mass %	PC aa C38:4	-0.533247	0.0406615	0.147326
Fat mass %	Pyrophosphate	0.495775	0.0429847	0.147326
Fat mass %	PC aa C40:6	-0.520063	0.0468956	0.147326
Fat mass %	Pyrrole-2-carboxylic Acid	0.483075	0.0494964	0.147326
Fat mass %	PC aa C40:5	-0.509605	0.0523221	0.147326
Fat mass %	9-Octadecenoate	-0.462913	0.0613174	0.147326
Fat mass %	Uric Acid	0.493175	0.0617568	0.147326
Fat mass %	Unknown_RI1029	0.453317	0.067626	0.147326
Fat mass %	PC aa C40:4	-0.480385	0.0699142	0.147326
Fat mass %	Isoleucine	0.44277	0.0750974	0.147326
Fat mass %	Sorbose	0.44222	0.0755028	0.147326
Fat mass %	PC ae C42:5	-0.468875	0.0778946	0.147326
Fat mass %	PC aa C36:4	-0.464905	0.0807918	0.147326
Fat mass %	Unknown_RI1082	-0.434302	0.0815193	0.147326
Fat mass %	Unknown_RI1950	0.416057	0.0966944	0.147326
Fat mass %	PC ae C38:4	-0.443122	0.0980696	0.147326
Fat mass %	PC aa C36:0	-0.441824	0.0991741	0.147326
Fat mass %	Phenylacetic Acid	-0.496238	0.100814	0.147326
Fat mass %	3-Ureidopropionic Acid	0.411229	0.101028	0.147326
Fat mass %	Unknown_RI861	0.407418	0.104544	0.147326
Fat mass %	lysoPC a C24:0	-0.429368	0.110226	0.147326
Fat mass %	C10:2	-0.429076	0.110494	0.147326
Lean mass %	lysoPC a C18:0	0.601206	0.0177595	0.147326
Lean mass %	3-Deoxypentitol	0.549437	0.0223382	0.147326
Lean mass %	Phe	-0.568651	0.0269659	0.147326
Lean mass %	Alloisoleucine	-0.52036	0.0322426	0.147326
Lean mass %	PC aa C40:3	-0.541776	0.036971	0.147326
Lean mass %	PC aa C38:4	0.533247	0.0406615	0.147326
Lean mass %	Pyrophosphate	-0.495775	0.0429847	0.147326
Lean mass %	PC aa C40:6	0.520063	0.0468956	0.147326
Lean mass %	Pyrrole-2-carboxylic Acid	-0.483075	0.0494964	0.147326
Lean mass %	PC aa C40:5	0.509605	0.0523221	0.147326
Lean mass %	9-Octadecenoate	0.462913	0.0613174	0.147326
Lean mass %	Uric Acid	-0.493175	0.0617568	0.147326
Lean mass %	Unknown_RI1029	-0.453317	0.067626	0.147326
Lean mass %	PC aa C40:4	0.480385	0.0699142	0.147326
Lean mass %	Isoleucine	-0.44277	0.0750974	0.147326
Lean mass %	Sorbose	-0.44222	0.0755028	0.147326
Lean mass %	PC ae C42:5	0.468875	0.0778946	0.147326
Lean mass %	PC aa C36:4	0.464905	0.0807918	0.147326
Lean mass %	Unknown_RI1082	0.434302	0.0815193	0.147326
Lean mass %	Unknown_RI1950	-0.416057	0.0966944	0.147326
Lean mass %	PC ae C38:4	0.443122	0.0980696	0.147326
Lean mass %	PC aa C36:0	0.441824	0.0991741	0.147326
Lean mass %	Phenylacetic Acid	0.496238	0.100814	0.147326
Lean mass %	3-Ureidopropionic Acid	-0.411229	0.101028	0.147326
Lean mass %	Unknown_RI861	-0.407418	0.104544	0.147326
Lean mass %	lysoPC a C24:0	0.429368	0.110226	0.147326
Lean mass %	C10:2	0.429076	0.110494	0.147326
Cholesterol	5-Amino-2-methyl-2H-tetrazole	-0.410173	0.14521	0.148627
TG	3,3,5,5-tetramethylcyclohex-1-enol	-0.406518	0.149184	0.151713
Fat mass %	alpha-Methyl-tyrosine	-0.44711	0.125566	0.161441
Lean mass %	alpha-Methyl-tyrosine	0.44711	0.125566	0.161441
Fat mass %	lysoPC a C16:0	-0.407818	0.131311	0.162453
Lean mass %	lysoPC a C16:0	0.407818	0.131311	0.162453
Fat mass %	PC ae C36:4	-0.40394	0.135378	0.162453
Lean mass %	PC ae C36:4	0.40394	0.135378	0.162453
TG	Nervonic Acid	0.477182	0.163137	0.164508
Lean mass %	Unknown_RI680	-0.525529	0.146213	0.169796
Fat mass %	Unknown_RI680	0.525529	0.146213	0.169796
Fat mass %	Dihydrouracil	0.421092	0.151872	0.170856
Lean mass %	Dihydrouracil	-0.421092	0.151872	0.170856
TG	Gluconic Acid, lactone	0.403485	0.171568	0.171568
Body Weight	Sedoheptulose	0.438461	0.153924	0.175402
Glucose	Nervonic Acid	0.467022	0.173566	0.175977
Body Weight	Unknown_RI840	0.409669	0.164474	0.183164
Body Weight	3-Methoxypentane	0.403306	0.171776	0.187045
Lean mass %	4-hydroxyphenethylene glycol	-0.403082	0.172037	0.187677
Fat mass %	4-hydroxyphenethylene glycol	0.403082	0.172037	0.187677
Body Weight	Unknown_RI2200	-0.52894	0.177693	0.189282
Body Weight	Dodecanamide	-0.459175	0.181888	0.189628
Body Weight	Unknown_RI594	0.420149	0.198241	0.202371
Body Weight	Methoxyethylamine	0.435934	0.207888	0.207888
Cholesterol	Unknown_RI1865	-0.462696	0.209789	0.212229
Lean mass %	Unknown_RI1216	0.468897	0.202936	0.214874
Fat mass %	Unknown_RI1216	-0.468897	0.202936	0.214874
Glucose	Unknown_RI2339	0.434644	0.242368	0.242368
Fat mass %	Parabanic Acid, Dihydrouracil?	0.421323	0.258732	0.263783
Fat mass %	2-Pentanol	0.417302	0.263783	0.263783
Lean mass %	Parabanic Acid, Dihydrouracil?	-0.421323	0.258732	0.263783
Lean mass %	2-Pentanol	-0.417302	0.263783	0.263783
Cholesterol	Unknown_RI2200	0.430464	0.287044	0.287044
¥Only the moderat correlation (-0.40 > r > 0.40) has been presented in the table.

## Sheet: Supplemental Table 7
Supplemental Table 7: Heatmap of the differential bacterial ASV abundance between high (above median) and low (below median) metabolites at 2 wk post-FMT#
	Methyl galactoside	Ribose	SM C18:1	SM C18:0	lysoPC a C14:0	Lysine	Unknown_RI1961	3-Hydroxyisovaleric Acid	5-Hydroxydopamine	Cycloleucine	PC aa C38:6	PC ae C38:6	C4	(Z)-3-hydroxydec-2-enedioic Acid	Unknown_RI1569	C5-DC (C6-OH)	SM (OH) C16:1	SM C16:0	5-hydroxy-1,3-dimethyldihydropyrimidine-2,4(1H,3H)-dione	Cystine	PC aa C36:4	alpha-Methyl-tyrosine	C3:1	3-Dimethylamino-1-propanol	Boric Acid	PC aa C42:0	C16-OH	Aspartic Acid	C18	C8	Glyoxylic Acid	Phenylacetic Acid	PC aa C36:0	PC aa C42:4	PC ae C40:4	Unknown_RI2247	lysoPC a C16:0	PC ae C36:0	Orn	PC aa C42:5	Unknown_RI617b	2,3-Dihydroxybutanoic Acid	Arabitol	Unknown_RI1533	1-Aminocyclopropanecarboxylic Acid	Unknown_RI1147	Unknown_RI216	Unknown_RI704	Unknown_RI2339
f_Peptostreptococcaceae_g_.4	254	254	241	278	0	284	0	0	0	0	231	0	0	0	275	0	0	0	280	280	202	258	0	0	0	0	0	0	200	0	0	0	0	0	0	0	0	0	0	0	262	269	264	264	0	0	0	0	0
f_Peptostreptococcaceae_g_.1	-286	-286	-283	0	293	0	0	0	0	0	0	-269	0	0	0	0	0	0	-283	-283	0	0	0	-257	0	0	0	0	0	0	0	0	0	0	0	0	0	-269	278	0	0	0	0	0	0	0	0	-253	0
f_Peptostreptococcaceae_g_.2	289	289	287	282	-287	288	283	281	280	280	0	264	0	0	279	284	280	284	271	271	199	0	0	0	0	0	0	0	205	0	0	0	0	0	0	0	0	0	0	0	0	0	0	0	0	0	0	0	0
g_Blautia.1	285	285	284	273	0	0	281	283	277	278	0	0	0	0	0	273	273	273	0	0	0	0	268	0	0	223	0	0	0	0	0	0	283	283	283	0	0	0	0	0	0	0	0	0	0	0	0	0	0
c_Bacilli_o_f_g_	287	287	287	280	-283	284	285	285	282	274	0	0	0	0	0	278	282	278	0	0	0	0	0	0	0	0	0	0	0	0	0	0	273	273	273	0	0	0	0	0	273	0	0	0	0	0	266	0	0
f_Clostridiaceae.1_g_.1	286	286	285	276	-282	288	276	276	284	280	0	260	0	0	283	0	0	0	0	0	0	0	0	0	0	0	0	0	0	0	0	274	0	0	0	0	0	0	0	0	0	264	0	0	0	0	262	0	0
g_Anaerobacillus.1	0	0	0	0	0	0	0	0	0	0	0	0	0	0	0	0	0	0	0	0	0	0	0	0	0	0	0	0	0	0	0	0	0	0	0	0	0	0	0	0	0	0	0	0	0	0	0	0	0
f_Clostridiaceae.1_g_.3	291	291	288	280	-288	287	290	285	285	283	0	271	0	0	0	0	0	0	0	0	0	0	0	0	0	0	0	0	198	0	0	0	0	0	0	0	0	0	0	0	0	0	266	266	0	0	0	0	0
g_Lachnospiraceae.NK4A136.group.1	0	0	0	0	0	0	0	0	0	0	234	0	0	0	0	0	0	0	0	0	0	0	0	0	249	0	0	0	0	0	0	0	0	0	0	0	279	0	0	0	0	0	0	0	0	0	0	0	0
g_Oscillibacter	258	258	252	0	0	0	0	0	0	0	0	0	-228	0	0	0	0	0	0	0	0	0	262	0	0	0	0	0	0	0	0	0	0	0	0	0	0	0	0	0	0	0	0	0	0	0	0	0	0
f_Clostridiaceae.1_g_	236	236	236	0	0	0	0	0	0	0	0	0	0	0	0	0	0	0	0	0	0	0	0	0	0	0	0	203	0	0	0	0	0	0	0	0	0	0	0	0	0	0	0	0	0	0	0	0	0
g_Lactococcus.2	0	0	0	0	0	0	0	0	0	0	0	0	0	0	0	0	0	0	0	0	-206	0	0	-243	0	0	0	0	0	197	0	0	0	0	0	0	0	0	0	0	0	0	0	0	0	0	0	0	0
g_Clostridium.sensu.stricto.1.3	274	274	270	0	0	0	0	0	0	0	0	0	0	0	0	0	0	0	0	0	0	0	261	0	0	216	0	0	0	0	0	0	0	0	0	0	0	0	-267	265	0	0	0	0	0	0	0	0	250
f_Bacillaceae_g_	0	0	0	0	0	0	0	0	0	0	0	0	0	0	0	0	0	0	0	0	0	-272	0	0	0	0	0	0	0	0	0	0	0	0	0	281	0	0	0	0	0	0	0	0	-259	0	0	0	0
g_Clostridium.sensu.stricto.1.2	-267	-267	-255	0	0	0	0	0	0	0	0	0	0	0	0	0	0	0	0	0	0	0	0	0	0	0	0	0	0	0	0	0	0	0	0	0	0	0	0	0	0	0	0	0	0	-259	0	0	0
f_Lachnospiraceae_g_	0	0	0	0	0	0	0	0	0	0	0	0	0	0	0	0	0	0	0	0	0	0	0	0	0	0	0	0	0	0	-194	0	0	0	0	0	0	0	0	0	0	0	0	0	0	0	0	0	0
f_Lachnospiraceae_g_.9	235	235	0	0	0	0	0	0	0	0	229	0	0	-219	0	0	0	0	0	0	196	270	0	245	0	0	0	0	0	0	0	0	0	0	0	0	0	0	0	0	0	0	0	0	0	0	0	0	0
f_Streptococcaceae_g_	0	0	0	0	0	0	0	0	0	0	0	0	0	0	0	0	0	0	0	0	0	0	0	0	0	0	0	-198	0	0	-195	0	0	0	0	0	0	0	0	0	0	0	0	0	0	0	0	0	0
f_Peptostreptococcaceae_g_.3	0	0	0	0	0	0	0	0	0	0	0	0	0	0	0	0	0	0	0	0	0	0	0	0	0	0	0	0	0	0	0	0	0	0	0	272	0	0	0	278	0	0	0	0	-270	0	0	0	0
f_Lachnospiraceae_g_.4	0	0	-256	0	0	0	0	0	0	0	0	0	0	0	0	0	0	0	0	0	0	0	0	0	0	0	0	0	0	0	0	-286	0	0	0	0	0	-277	0	0	0	0	0	0	0	0	0	-264	0
g_Anaerobacillus.3	0	0	0	0	0	0	0	0	0	0	0	0	226	0	0	0	0	0	0	0	0	0	0	0	0	0	0	0	0	0	0	0	0	0	0	0	0	0	0	0	0	0	0	0	0	0	0	0	0
g_Lachnospiraceae.NK4A136.group	0	0	0	0	0	0	0	0	0	0	0	0	0	0	0	0	0	0	0	0	0	0	0	0	0	0	0	0	0	0	0	0	0	0	0	0	0	0	0	0	0	0	0	0	0	0	0	0	0
g_.Eubacterium..oxidoreducens.group	0	0	0	0	0	0	0	0	0	0	0	0	0	0	0	0	0	0	0	0	0	0	0	0	0	0	0	0	0	0	0	0	0	0	0	0	0	0	0	0	0	0	0	0	0	0	0	0	0
g_Anaerocolumna	0	0	0	0	0	0	0	0	0	0	0	0	0	0	0	0	0	0	0	0	0	0	0	0	0	0	0	0	0	0	0	0	0	0	0	0	0	0	0	0	0	0	0	0	0	0	0	0	0
g_Akkermansia	238	238	229	0	0	0	0	0	0	0	0	0	0	0	0	0	0	0	0	0	0	0	0	0	0	220	0	0	0	0	0	0	0	0	0	0	0	0	0	0	0	0	0	0	0	0	0	0	0
g_Clostridium.sensu.stricto.1.1	0	0	0	0	0	0	0	0	0	0	0	0	0	0	0	0	0	0	0	0	0	0	0	0	0	0	0	0	0	0	0	0	0	0	0	0	0	0	0	0	0	0	0	0	0	0	0	0	0
f_Lachnospiraceae_g_.2	0	0	0	0	0	0	0	0	0	0	0	0	0	0	0	0	0	0	0	0	0	0	0	0	0	0	0	0	0	0	0	0	0	0	0	0	0	0	0	0	0	0	0	0	0	270	0	0	0
f_Peptostreptococcaceae_g_	0	0	0	0	0	0	0	0	0	0	0	0	0	219	0	0	0	0	0	0	0	0	0	0	0	0	0	0	0	0	0	0	0	0	0	0	0	0	0	0	0	0	0	0	0	0	0	0	0
g_Pseudomonas	0	0	0	0	0	0	0	0	0	0	0	0	0	0	0	0	0	0	0	0	0	0	0	0	0	0	0	0	0	0	0	0	0	0	0	0	0	0	0	0	0	0	0	0	0	0	0	0	0
o_Bacteroidales_f_g_	0	0	0	0	0	0	0	0	0	0	0	0	0	0	0	0	0	0	0	0	0	0	0	0	0	0	0	0	0	0	0	0	0	0	0	0	0	0	0	0	0	0	0	0	0	0	0	0	0
f_Lachnospiraceae_g_.8	243	243	253	0	0	0	0	0	0	0	0	0	0	0	0	0	0	0	0	0	0	0	0	0	0	0	0	0	0	0	0	0	0	0	0	0	0	0	0	0	0	0	0	0	0	0	0	0	0
f_Lachnospiraceae_g_.7	0	0	0	0	0	0	0	0	0	0	0	0	0	0	0	0	0	0	0	0	0	0	0	0	244	0	0	0	0	0	0	0	0	0	0	0	268	0	0	0	0	0	0	0	0	0	0	0	0
c_Bacilli_o_f_g_.1	252	252	250	0	0	0	0	0	0	0	0	0	0	0	0	0	0	0	0	0	0	0	0	0	0	0	0	0	0	0	0	0	0	0	0	0	0	0	0	0	0	0	0	0	0	0	0	0	0
f_Lachnospiraceae_g_.5	0	0	0	0	0	0	0	0	0	0	0	0	0	0	0	0	0	0	0	0	0	0	0	0	0	0	0	0	0	0	0	0	0	0	0	0	0	0	0	0	0	0	0	0	0	0	0	0	261
f_Lachnospiraceae_g_.1	0	0	0	0	0	0	0	0	0	0	-241	0	0	0	0	0	0	0	0	0	0	0	0	0	-236	0	213	0	0	200	0	0	0	0	0	0	0	0	0	0	0	0	0	0	0	0	0	0	0
p_Firmicutes_c_o_f_g_	0	0	0	0	0	0	0	0	0	0	0	0	0	0	0	0	0	0	0	0	0	0	0	0	0	0	226	0	0	0	-190	0	0	0	0	0	0	0	0	0	0	0	0	0	0	0	0	0	0
g_Lactococcus.1	244	244	248	0	0	0	0	0	0	0	0	0	0	0	0	0	0	0	0	0	0	0	0	0	0	0	0	0	0	0	0	0	0	0	0	0	0	0	0	0	0	0	0	0	0	0	0	0	0
g_Anaerobacillus.2	0	0	0	0	0	0	0	0	0	0	0	0	-236	0	0	0	0	0	0	0	0	0	0	0	0	0	0	0	0	0	0	0	0	0	0	0	0	0	0	0	0	0	0	0	0	0	0	0	0
f_Clostridiaceae.1_g_.4	0	0	234	0	0	0	0	0	0	0	0	0	0	0	0	0	0	0	0	0	0	0	0	0	0	0	0	0	0	0	0	0	0	0	0	0	0	0	0	0	0	0	0	0	0	0	0	0	0
f_Peptostreptococcaceae_g_.5	0	0	0	0	0	0	0	0	0	0	0	0	0	0	0	0	0	0	0	0	0	0	0	0	0	0	0	0	0	0	0	0	0	0	0	0	0	0	0	0	0	0	0	0	0	0	0	0	0
g_Anaerobacillus.4	0	0	0	0	0	0	0	0	0	0	0	0	0	0	0	0	0	0	0	0	0	0	0	0	0	0	0	0	0	0	0	0	0	0	0	0	0	0	0	0	0	0	0	0	0	0	0	0	0
g_Dickeya	-240	-240	0	0	0	0	0	0	0	0	0	0	0	0	0	0	0	0	0	0	0	0	0	0	0	0	0	0	0	0	0	0	0	0	0	0	0	0	0	0	0	0	0	0	0	0	0	0	0
g_Lactococcus.3	-236	-236	0	0	0	0	0	0	0	0	0	0	0	0	0	0	0	0	0	0	0	0	0	0	0	0	0	0	0	0	0	0	0	0	0	0	0	0	0	0	0	0	0	0	0	0	0	0	0
g_Clostridium.sensu.stricto.1	0	0	0	0	0	0	0	0	0	0	0	0	0	0	0	0	0	0	0	0	0	0	0	0	0	0	0	0	0	0	0	0	0	0	0	0	0	0	0	0	0	0	0	0	0	0	0	0	0
f_Lachnospiraceae_g_.6	0	0	0	0	0	0	0	0	0	0	-232	0	0	0	0	0	0	0	0	0	0	0	0	0	0	0	0	0	0	0	0	0	0	0	0	0	0	0	0	0	0	0	0	0	0	0	0	0	0
g_Anaerobacillus	0	0	0	0	0	0	0	0	0	0	0	0	0	211	0	0	0	0	0	0	0	0	0	0	0	0	0	0	0	0	0	0	0	0	0	0	0	0	0	0	0	0	0	0	0	0	0	0	0
f_Lachnospiraceae_g_.3	0	0	0	0	0	0	0	0	0	0	0	0	0	0	0	0	0	0	0	0	0	0	0	0	0	0	215	0	0	195	0	0	0	0	0	0	0	0	0	0	0	0	0	0	0	0	0	0	0
g_Roseburia	0	0	0	0	0	0	0	0	0	0	0	0	0	0	0	0	0	0	0	0	0	0	0	0	0	0	0	207	0	0	0	0	0	0	0	0	0	0	0	0	0	0	0	0	0	0	0	0	0
g_Flavobacterium	0	0	0	0	0	0	0	0	0	0	0	0	0	0	0	0	0	0	0	0	0	0	0	0	0	0	0	0	0	0	0	0	0	0	0	0	0	0	0	0	0	0	0	0	0	0	0	0	0
g_Blautia	0	0	0	0	0	0	0	0	0	0	0	0	0	0	0	0	0	0	0	0	0	0	0	0	0	0	0	0	0	0	0	0	0	0	0	0	0	0	0	0	0	0	0	0	0	0	0	0	0
f_Bacillaceae_g_.1	0	0	0	0	0	0	0	0	0	0	0	0	0	0	0	0	0	0	0	0	0	0	0	0	0	0	0	0	0	0	0	0	0	0	0	0	0	0	0	0	0	0	0	0	0	0	0	0	0
p_Firmicutes_c_o_f_g_.1	0	0	0	0	0	0	0	0	0	0	0	0	0	0	0	0	0	0	0	0	0	0	0	0	0	0	0	0	0	0	0	0	0	0	0	0	0	0	0	0	0	0	0	0	0	0	0	0	0
g_Lachnoclostridium	0	0	0	0	0	0	0	0	0	0	0	0	0	0	0	0	0	0	0	0	0	0	0	0	0	0	0	0	0	0	0	0	0	0	0	0	0	0	0	0	0	0	0	0	0	0	0	0	0
f_Ruminococcaceae_g_	0	0	0	0	0	0	0	0	0	0	0	0	225	0	0	0	0	0	0	0	0	0	0	0	0	0	0	0	0	0	0	0	0	0	0	0	0	0	0	0	0	0	0	0	0	0	0	0	0
f_Clostridiaceae.1_g_.2	0	0	0	0	0	0	0	0	0	0	0	0	0	205	0	0	0	0	0	0	0	0	0	0	0	0	0	0	0	0	0	0	0	0	0	0	0	0	0	0	0	0	0	0	0	0	0	0	0
g_Lactococcus	0	0	0	0	0	0	0	0	0	0	0	0	0	0	0	0	0	0	0	0	0	0	0	0	0	0	0	0	0	0	0	0	0	0	0	0	0	0	0	0	0	0	0	0	0	0	0	0	0
# Red indicates higher ASV abundance in the above median group and blue represents higher ASV abundance in below median group. White color represents non-significant results. Red and blue represent significant association determined by ANCOM after FDR correction for multiple comparisons at a significant level adj.P<0.05.
[truncated: 238 more columns]

## Sheet: Supplemental Table 8
Supplemental Table 8: Correlation between plasma metabolites and clinical phenotypes and corresponding differential microbiota abundance between below and above median metabolite concentration at 2wk post FMT
Metabolites	Correlated phenotype	r	P	adj.P	Positively associated bacterial ASV	Negatively associated ASV
SM C24:0	TG	0.837841	9.6485e-05	0.0115782	f_Lachnospiraceae_g_.2, f_Peptostreptococcaceae_g_	--
Unknown_RI1147	TG	0.836499	0.000364573	0.0218744	f_Lachnospiraceae_g_.2	g_Clostridium.sensu.stricto.1.2
PC ae C38:4	Cholesterol	0.793175	0.00041823	0.0242211	--	--
PC aa C36:0	Cholesterol	0.782678	0.000561453	0.0242211	g_Blautia.1, c_Bacilli_o_f_g_	--
PC ae C36:5	Cholesterol	0.761473	0.000972825	0.0242211	g_Lachnospiraceae.NK4A136.group.1	--
PC ae C36:4	Cholesterol	0.751426	0.0012388	0.0242211	--	--
PC ae C40:4	Cholesterol	0.74641	0.00139202	0.0242211	g_Blautia.1, c_Bacilli_o_f_g_	--
PC ae C38:6	Cholesterol	0.720303	0.00245517	0.0323561	f_Peptostreptococcaceae_g_.2, f_Clostridiaceae.1_g_.1, f_Clostridiaceae.1_g_.3,	f_Peptostreptococcaceae_g_.1
PC aa C40:6	Cholesterol	0.712855	0.00285498	0.0323561	f_Lachnospiraceae_g_.9,	--
PC aa C38:4	Cholesterol	0.702301	0.00350882	0.0323561	f_Lachnospiraceae_g_.9	--
PC ae C38:5	Cholesterol	0.684988	0.00483482	0.0323561	--	--
PC ae C32:1	Cholesterol	0.669776	0.00630236	0.0391646	--	--
PC aa C40:4	Cholesterol	0.658042	0.00765762	0.0435607	--	--
PC aa C36:4	Cholesterol	0.688582	0.00453137	0.0323561	f_Lachnospiraceae_g_.9, f_Peptostreptococcaceae_g_.1, f_Peptostreptococcaceae_g_.2, f_Peptostreptococcaceae_g_.4	g_Lactococcus.2
lysoPC a C18:0	Cholesterol	0.689188	0.00448174	0.0323561	f_Lachnospiraceae_g_.9	--
SM (OH) C16:1	Cholesterol	0.689161	0.00448391	0.0323561	f_Peptostreptococcaceae_g_.2, g_Blautia.1, c_Bacilli_o_f_g_	--
SM C16:1	Cholesterol	0.686758	0.0046834	0.0323561	f_Peptostreptococcaceae_g_.5	--
lysoPC a C17:0	Cholesterol	0.655253	0.00801117	0.0435607	g_Clostridium.sensu.stricto.1.3	g_Clostridium.sensu.stricto.1.2
2-Pentanol	Body Weight	0.89848	0.000992684	0.0486415	--	--
